# Supplementary material for: Molecular diversity of deep-sea fishes (Actinopterygii: Teleostei) in the western South Atlantic: A high diversity and new findings revealed by DNA barcoding
Source: PLoS One. 2026 Jul 14;21(7):e0347925. doi: 10.1371/journal.pone.0347925 (PMC13367907; doi:10.1371/journal.pone.0347925)
Supplement: S1 Table — (XLSX) [file pone.0347925.s001.xlsx]

## Sheet: Planilha1
Species ID	BLASTn	BLASTn ID	Query Cover (%)	BOLD	BOLD ID
	Similarity (%)			Similarity (%)
Acanthuriformes
Malacanthidae
Lopholatilus villarii	98-100	L. villarii/ L. chamaeleonticeps	95-100	98-100	L. villarii/ L. chamaeleonticeps
Alepocephaliformes
Alepocephalidae
Alepocephalus sp.	99	A. antipodianus/ A. agassizii	100	98-99	A. antipodianus/ A. agassizii
Conocara macropterum	100	C. macropterum	100	100	C. macropterum
Leptoderma macrops	94	Leptoderma macrophthalmum	99	99	L. macrops
Rouleina attrita	99-100	R. attrita/R. guentheri	97-100	99-100	R. attrita/R. guentheri
Xenodermichthys copei	98-99	X. copei	79-99	98-99	X. copei
Anguilliformes
Cyematidae
Cyema atrum	99	C. atrum	75-100	99	C. atrum
Nemichthyidae
Avocettina infans	90-99	A. infans/Labichthys carinatus	99	99-100	A. infans
Nemichthys scolopaceus	99-100	N. scolopaceus	99-100	99-100	N. scolopaceus
Synaphobranchidae
Diastobranchus capensis	96-99	D. capensis	94-96	99-100	D. capensis
Meadia cf. abyssalis	95	M. abyssalis	99	99	Meadia cf. abyssalis
Synaphobranchus affinis	90-100	S. kaupii/S. affinis	84-100	97-100	S. affinis
Synaphobranchus brevidorsalis	98-99	S. affinis/ S. brevidorsalis	90-99	98-99	S. brevidorsalis
Synaphobranchus calvus	98-99	S. brevidorsalis/	85-100	98-99	Synaphobranchus sp./
		Synaphobranchus sp.			Diastobranchus capensis
Synaphobranchus oregoni	100	S. oregoni	100	99-100	S. oregoni/ S. kaupii
Simenchelys parasitica	98-99	S. parasitica	99-100	98-100	Simenchelys parasitica
Eurypharyngidae
Eurypharynx pelecanoides	98-99	Eurypharynx pelecanoides	98-100	98-100	Eurypharynx pelecanoides
Argentiniformes
Argentinidae
Argentina brasiliensis	93-94	A. striata	92-99	93-94.0	A. striata
Bathylagidae
Melanolagus bericoides	98-99	M. bericoides	99	98-99	M. bericoides/
					Melanolagus cf. bericoides/
					Bathylagus sp./ B. antarticus
Bathylagus sp.	98-99	B. pacificus/	68-98	99	B. pacificus/
		Pseudobathylagus milleri			Bathylagoides wesethi
Aulopiformes
Chlorophitalmidae
Chlorophthalmus agassizi	97-98	C. agassizi	70-100	98	C. agassizi/ Parasudis truculenta
Parasudis sp.	97	P. truculenta	84-99	96-97	P.truculenta/ P. fraserbrunneri
Paralepididae
Lestidiops sp.	93	Dolichosudis fuliginosa	96		no match
Synodontidae
Saurida caribbaea	97-98	S. caribbaea	100	97-98	S. caribbaea
Beryciformes
Berycidae
Beryx splendens	98-100	B. splendens	85-100	97-100	B. splendens
Trachichthydae
Hoplostethus occidentalis	93	H. japonicus	88-100	98-99	H. occidentalis/
					H. mediterraneus
Gadiformes
Bregmacerotidae
Bregmaceros atlanticus	83-89	B. atlanticus/B. japonicus/ B. nectabanus	96-99	99	B. atlanticus
Macrouridae
Cetonurus globiceps	98-99	C. globiceps	84-96	98-100	C. globiceps
Coelorinchus marinii	99	C. marinii	100	99	C. marinii
Coryphaenoides striaturus	100	C. striaturus	86-100	98-100	C. striaturus
Coryphaenoides subserrulatus	99-100	C. subserrulatus/	98-99	99-100	C. subserrulatus
		Coryphaenoides sp.
Haplomacrourus nudirostris	84	Coryphaenoides marginatus/	93-98	99	H. nudirostris
		Coryphaenoides sp./ Piabina anhembi
Malacocephalus laevis	95-99	M. laevis	81-100	98-100	M. laevis/Trachonurus sulcatus
Malacocephalus occidentalis	99	M. occidentalis	96-100	99	M. occidentalis/ M. laevis
Melanonus gracilis	100	M. gracilis	93-95	99-100	M. gracilis
Nezumia aequalis	99-100	N. sclerorhynchus	98-99	99-100	N. sclerorhynchus/ N. aequalis
Nezumia atlantica	93	N. namatahi/N. sclerorhynchus/N. proxima	92-99	94	N. micronychodon
Nezumia sp.	97	N. sclerorhinchus/N. bairdii	96-99	97	N. sclerorhinchus/N. bairdii
Sphagemacrurus grenadae	98-99	S. grenadae/S. hirundo	89-100	98-99	S. grenadae/S. hirundo
Trachonurus sulcatus	100	T. sulcatus/T. gagates	99-100	99-100	T. sulcatus/ T. gagates
Merluccidae
Merluccius hubbsi	99-100	M. hubbsi/ M. productus	89-100	99-100	M. hubbsi/ M. australis/ M. productus
Moridae
Antimora rostrata	99	A. rostrata/ A. microlepis	96-100	98-99	A. rostrata/ A. microlepis
Laemonema goodebeanorum	99-100	L. goodebeanorum	100	99-100	L. goodebeanorum
Phycidae
Urophycis cirrata	99	U. cirrata	95-99	99	U. cirrata
Lophiiformes
Lophiidae
Lophius gastrophysus	96-100	L. gastrophysus	96-100	99	L. gastrophysus
Ogcocephalidae
Dibranchus atlanticus	99	D. atlanticus	88-93	99	D. atlanticus
Myctophiformes
Neoscopelidae
Neoscopelus macrolepidotus	96-100	N. macrolepidotus	83-100	96-100	N. macrolepidotus
Myctophidae
Hygophum cf. hygomii	96-98	H. hygomii	85-100	96-100	H. hygomii
Notacanthiformes
Halosauridae
Aldrovandia affinis	99-100	A. affinis	78-100	98-100	A. affinis
Aldrovandia phalacra	97-100	A. phalacra	78-100	97-100	A. phalacra
Aldrovandia oleosa	99-100	A. oleosa	98-100	99-100	A. oleosa
Ophidiiformes
Bythitidae
Sciadonus alphacrucis	97-98	S. predicellaris	93	97-98	S. predicellaris
Diplacanthopoma brachysoma	97	D. brachysoma	100	97	D. brachysoma
Carapidae
Echiodon cryomargarites	99-100	E. cryomargarites	98	99-100	E. cryomargarites
Ophidiidae
Bassogigas gillii	92	Ophidiidae	94-100	99-100	B. gillii
Bassozetus sp.	91-92	Bassozetus sp.	98	98	B. squamosus
Bassozetus trachibranchus	99	Bassozetus sp.	100	99	Bassozetus sp./ Dicrolene sp./
					Monomitopus sp.
Genypterus brasiliensis	99-100	G. brasiliensis	98-99	99-100	G. brasiliensis
Holcomycteronus squamosus	86	Ophidiidae sp	93	99	Holcomycteronus sp.
Selachophidium americanum	84-85	Monomitopus sp.	98-100	84-85	Monomitopus sp.
Acanthonidae
Acanthonus myersi	99	X. myersi	80-100	99	X. myersi
Pempheriformes
Acropomatidae
Parascombrops aff. spinosus	97	P. spinosus	88-100	97	P. spinosus
Synagrops bellus	98-100	S. bellus/ S. japonicus	83-100	98-100	S. bellus/ S. japonicus
Perciformes
Bembropidae
Bembrops heterurus	94	B. anatirostris/ B. heterurus	96-100	94-95	B. anatirostris/ B. heterurus
Peristediidae
Peristedion truncatum	99	P. truncatum	98-99	99	P. truncatum
Peristedion imberbe	96-97	P. gracile	95-100	96-97	P. gracile
Serranidae
Anthias menezesi	98-99	Anthias sp.	89	98	A. asperilinguis
Setarchidae
Setarches guentheri	98-100	S. guentheri	93-100	98-100	S. guentheri
Scorpaenidae
Helicolenus lahillei	98-99	H. avius/ H. barathri/ H. percoides/	87-100	98-99	H. lahillei/ H. avius/ H. barathri/
		H. hilgendorfi/ H. dactylopterus			H. percoides/
					H. hilgendorfi/ H. dactylopterus/
					H. lengerichi
Phenacoscorpius nebris	99	P. nebris/ P. megalops	77-100	99	P. megalops
Pleuronectiformes
Bothidae
Monolene sessilicauda	98	M. sessilicauda	100	98	M. sessilicauda
Paralichthydae
Paralychthys triocellatus	94	P. isosceles	100	94	P. isosceles
Polymixiiformes
Polymixiidae
Polymixia carmenae	96-97	P. lowei	90-100	97	P. lowei
Scombriformes
Ariommatidae
Ariomma bondi	99-100	A. bondi	99-100	98-100	A. bondi
Chiasmodontidae
Kali colubrina	99	K. colubrina	99	99	K. colubrina
Trichiuridae
Benthodesmus cf. tenuis	99	B. tenuis/	95-99	99-100	B. tenuis
		Benthodesmus sp.
Benthodesmus simonyi	99	Aphanopus sp./ B. simonyi/	81-100	99-100	B. simonyi/ B. tenuis/
		B. elongatus/ Benthodesmus sp.			B. elongatus/ Benthodesmus sp.
Lepidopus altifrons	98-99	L. altifrons	77-100	98-99	L. altifrons
Gempylidae
Nesiarchus sp.	90-95	N. nasutus/Sudis atrox	78-100	93-100	N. nasutus
Promethichthys prometheus	89-100	P. prometheus	77-100	91-100	P. prometheus
Thyrsites lepidopodea	99	T. lepidopodea	100		no match
Stomiiformes
Gonostomatidae
Cyclothone microdon	98-99	C. microdon/ C. pseudopallida/Lestidiops ringens	98-100	99-100	C. microdon
Cyclothone pallida	97-100	C. pallida	91-98	99-100	C. pallida/ Cyclothone sp.
Diplophos sp.	94-95	Diplophos australis	97	94-95	D. australis
Sigmops elongatus	99-100	S. elongatus	73-99	99-100	S. elongatus
Sternoptychidae
Argyropelecus aculeatus	99-100	A. aculeatus/A. hemigymnus/	91-100	99-100	A.s aculeatus/ A. hemigymnus/
		Argyropelecus sp.			Argyropelecus sp.
Sternoptyx pseudodiaphana	95-99	S. pseudodiaphana/ S. diaphana	93-98	96-100	S. pseudodiaphana/ S. diaphana
					S. obscura
Sternoptyx cf. pseudobscura	94-95	Stenoptyx sp./ S. pseudobscura	81-98		no match
Stomiidae
Aristostomias cf. grimaldii	96	Aristostomias sp.	91-97	95	Aristostomias sp.
Chauliodus sloani	86-98	C. sloani/ C. danae	89-100	98	C. sloani
Idiacanthus atlanticus	98	I. atlanticus	95-100	98-100	I. atlanticus
Malacosteus australis	98-99	M. australis	95-100	99	M. australis/ Malacosteus niger
Melanostomias sp.	92-93	Melanostomias bartonbeani	90-99	98-99	Melanostomias sp./ M. margaritifer/
					M. macrophotus
Photonectes sp.	87	P. leucospilus/	95-100	96	P. leucospilus/ P. dinema/
		Photonectes sp./ P. braueri/P. dinema			P. achirus
Stomias affinis	93-99	S. affinis/ S. longibarbatus	81-100	98-99	S. affinis/ S. longibarbatus/ S. boa
Stomias boa	98- 99	Stomias sp./ S. boa/ S. boa ferox	94-100	98-99	S. boa/ S. boa boa/ S. boa ferox
Syngnathiformes
Callionymidae
Synchiropus agassizii	98-100	S. agassizii/ S. goodenbeani	97-98	99-100	Synchiropus agassizii
Centriscidae
Notopogon fernandezianus	99	N. fernandizianus	99-100	99	N. fernandezianus/ N. xenosoma
Zeiformes
Grammicolepididae
Xenolepidichthys dalgleishi	99-100	X. dalgleishi	96-100	99-100	X. dalgleishi
Oreosomatidae
Allocyttus verrucosus	98-100	A. verrucosus/ A. folletti/	85-95	98-100	A. verrucosus/ A. folletti/
		Neocyttus psilorhynchus/ N. helgae/ N. rhomboidalis			Neocyttus psilorhynchus/ N. helgae/ N. rhomboidalis
Zeidae
Zenopsis conchifer	96-100	Z. conchifer	62-100	98-100	Z. conchifer
Zeniontidae
Zenion hololepis	90-100	Z. hololepis	97-100	99-100	Z. hololepis
