# Supplementary material for: Molecular diversity of deep-sea fishes (Actinopterygii: Teleostei) in the western South Atlantic: A high diversity and new findings revealed by DNA barcoding
Source: PLoS One. 2026 Jul 14;21(7):e0347925. doi: 10.1371/journal.pone.0347925 (PMC13367907; doi:10.1371/journal.pone.0347925)
Supplement: S2 Table — (XLSX) [file pone.0347925.s002.xlsx]

## Sheet: MatrixOutput
	Conocara macropterum	Rouleina attrita	Xenodermichthys copei	Synaphobranchus affinis	Synaphobranchus brevisorsalis	Synaphobranchus sp	Synaphobranchus calvus	Simenchelys parasitica	Meadia sp	Eurypharynx pelecanoides	Bathylagus sp	Melanolagus bericoides	Argentina brasiliensis	Saurida caribbaea	Hoplostethus occidentalis	Beryx splendens	Cetonurus globiceps	Coryphaenoides subserrulatus	Coryphaenoides striaturus	Haplomacrurus nudirostris	Coelorinchus marinii	Malacocephalus occidentalis	Nezumia aequalis	Nezumia atlantica	Sphagemacrurus grenadae	Merluccius hubbsi	Antimora rostrata	Laemonema goodebeanorum	Urophycis cirrata	Lopholatilus villarii	Lophius gastrophysus	Dibranchus atlanticus	Neoscopelus macrolepidotus	Hygophum cf hygomii	Aldrovandia oleosa	Aldrovandia affinis	Aldrovandia phalacra	Bassozetus trachibranchus	Bassozetus sp	Genypterus brasiliensis	Holcomycteronus squamosus	Selachophidium americanum	Acanthonus americanum myersi	Bassogigas gillii	Sciadonus alphacrucis	Echiodon cryomargarites	Parascombrops aff spinosus	Synagrops bellus	Peristedion truncatum
Conocara macropterum	0	0.171728	0.193258	0.272813	0.276891	0.294874	0.279975	0.288548	0.251274	0.255955	0.253441	0.269149	0.256517	0.251465	0.238446	0.239111	0.312083	0.268675	0.251261	0.274053	0.297199	0.278913	0.237833	0.215861	0.297551	0.266336	0.247659	0.274311	0.300502	0.273163	0.259552	0.274241	0.287814	0.271052	0.216021	0.221684	0.239116	0.260763	0.264661	0.267184	0.268331	0.248877	0.264205	0.258053	0.28574	0.238564	0.272297	0.241444	0.252633
Rouleina attrita	0.171728	0	0.141297	0.248543	0.269491	0.270244	0.248547	0.289569	0.265194	0.255202	0.270322	0.260645	0.273536	0.262623	0.277519	0.251875	0.285916	0.273796	0.26833	0.306323	0.29644	0.27999	0.251913	0.252208	0.273616	0.246365	0.234105	0.280363	0.318411	0.296136	0.253133	0.267577	0.262468	0.274465	0.218872	0.225785	0.229984	0.283076	0.279303	0.273681	0.285555	0.2694	0.286569	0.270693	0.260362	0.2325	0.271109	0.2564	0.248194
Xenodermichthys copei	0.193258	0.141297	0	0.234319	0.259741	0.26111	0.25566	0.285409	0.257119	0.27921	0.278052	0.281305	0.25786	0.249586	0.254234	0.248137	0.276593	0.280649	0.289772	0.273754	0.243637	0.278013	0.250909	0.242819	0.272838	0.239202	0.264456	0.274658	0.281495	0.277266	0.271571	0.285167	0.256459	0.279295	0.261683	0.280692	0.282678	0.270049	0.260188	0.277418	0.275019	0.282345	0.284508	0.258378	0.260806	0.263224	0.300396	0.250751	0.25673
Synaphobranchus affinis	0.272813	0.248543	0.234319	0	0.0512908	0.0671094	0.0636602	0.184445	0.171825	0.219061	0.241442	0.240147	0.24366	0.23461	0.215794	0.232759	0.236606	0.253089	0.26453	0.296078	0.258636	0.254995	0.249566	0.226659	0.294216	0.238153	0.235807	0.235714	0.252749	0.246833	0.255744	0.268951	0.235487	0.240347	0.194061	0.202447	0.194942	0.249713	0.250529	0.242066	0.252963	0.283845	0.236851	0.241604	0.224487	0.229118	0.243786	0.233477	0.225624
Synaphobranchus brevisorsalis	0.276891	0.269491	0.259741	0.0512908	0	0.0590292	0.055073	0.171069	0.166009	0.210894	0.234264	0.246291	0.238514	0.205728	0.221155	0.240044	0.228404	0.229383	0.256892	0.280449	0.272778	0.255358	0.247488	0.242205	0.291872	0.248141	0.253202	0.238065	0.257731	0.22167	0.264692	0.280036	0.24296	0.24291	0.207778	0.215369	0.211999	0.238552	0.244736	0.24758	0.256063	0.294405	0.242561	0.238177	0.233419	0.22064	0.233106	0.244505	0.235525
Synaphobranchus sp	0.294874	0.270244	0.26111	0.0671094	0.0590292	0	0.0567181	0.201717	0.178745	0.24239	0.246702	0.24294	0.228083	0.227172	0.227525	0.245624	0.231653	0.250251	0.284776	0.292613	0.264909	0.258208	0.288916	0.273472	0.313047	0.262447	0.256109	0.241094	0.271162	0.233061	0.245198	0.275656	0.247931	0.240623	0.198803	0.211331	0.21212	0.241673	0.24401	0.254977	0.24155	0.27641	0.269882	0.250358	0.240901	0.219026	0.266696	0.255722	0.227229
Synaphobranchus calvus	0.279975	0.248547	0.25566	0.0636602	0.055073	0.0567181	0	0.180625	0.157988	0.219342	0.22994	0.219433	0.227846	0.216941	0.220889	0.236735	0.223093	0.236106	0.256615	0.302597	0.270096	0.240462	0.255511	0.247019	0.29218	0.237817	0.233569	0.238105	0.27308	0.23865	0.236525	0.26135	0.227194	0.233454	0.201287	0.206103	0.199733	0.235316	0.237777	0.254729	0.267743	0.277694	0.249541	0.245621	0.233879	0.221208	0.256317	0.237902	0.217758
Simenchelys parasitica	0.288548	0.289569	0.285409	0.184445	0.171069	0.201717	0.180625	0	0.167432	0.21629	0.275576	0.267424	0.284763	0.243018	0.241191	0.259169	0.283809	0.26811	0.249338	0.286908	0.312834	0.260602	0.300343	0.271281	0.322595	0.269766	0.238426	0.28829	0.255943	0.273479	0.289635	0.269216	0.243681	0.269646	0.20709	0.203224	0.215408	0.259995	0.282303	0.271299	0.276777	0.326203	0.259492	0.273535	0.247244	0.258979	0.282819	0.264058	0.261235
Meadia sp	0.251274	0.265194	0.257119	0.171825	0.166009	0.178745	0.157988	0.167432	0	0.203979	0.244228	0.268901	0.242505	0.233881	0.229626	0.218583	0.241613	0.236439	0.258353	0.285407	0.291028	0.264709	0.249581	0.255395	0.284288	0.246736	0.226042	0.246712	0.25704	0.236651	0.251038	0.253538	0.220279	0.235259	0.198795	0.215154	0.197809	0.239321	0.259903	0.254607	0.270861	0.26835	0.244124	0.255993	0.253365	0.222319	0.251987	0.262179	0.212043
Eurypharynx pelecanoides	0.255955	0.255202	0.27921	0.219061	0.210894	0.24239	0.219342	0.21629	0.203979	0	0.251839	0.258961	0.255099	0.240046	0.238996	0.241957	0.257668	0.240694	0.234923	0.244091	0.306848	0.254044	0.230861	0.2498	0.296392	0.262483	0.213994	0.233513	0.262039	0.234486	0.268569	0.261483	0.21238	0.234923	0.23064	0.236189	0.230575	0.260617	0.26068	0.265757	0.272565	0.273549	0.215391	0.248333	0.23104	0.256355	0.239813	0.21242	0.228524
Bathylagus sp	0.253441	0.270322	0.278052	0.241442	0.234264	0.246702	0.22994	0.275576	0.244228	0.251839	0	0.16208	0.22544	0.221634	0.210281	0.226696	0.245581	0.219039	0.248853	0.266771	0.289337	0.260813	0.237886	0.239499	0.263835	0.242524	0.255852	0.241671	0.294519	0.240563	0.215407	0.251634	0.221748	0.22657	0.250658	0.268418	0.253825	0.238423	0.245403	0.232952	0.226912	0.28434	0.227986	0.265782	0.231053	0.237361	0.254062	0.221053	0.198116
Melanolagus bericoides	0.269149	0.260645	0.281305	0.240147	0.246291	0.24294	0.219433	0.267424	0.268901	0.258961	0.16208	0	0.213328	0.214925	0.223522	0.237269	0.234015	0.242234	0.278039	0.300326	0.287355	0.290404	0.23861	0.239116	0.251098	0.232675	0.251518	0.257279	0.304933	0.249988	0.220815	0.246251	0.237801	0.232414	0.237919	0.236721	0.245461	0.216312	0.218714	0.222241	0.216667	0.279457	0.270951	0.238774	0.20801	0.26021	0.237072	0.210701	0.216315
Argentina brasiliensis	0.256517	0.273536	0.25786	0.24366	0.238514	0.228083	0.227846	0.284763	0.242505	0.255099	0.22544	0.213328	0	0.2611	0.201176	0.221742	0.240481	0.277454	0.250286	0.274944	0.278644	0.286579	0.247381	0.261843	0.261467	0.255652	0.266337	0.27404	0.274284	0.232977	0.229425	0.253782	0.213881	0.241086	0.227583	0.228809	0.258098	0.228509	0.214407	0.256004	0.235688	0.248435	0.24914	0.233605	0.230916	0.250032	0.233425	0.244695	0.195749
Saurida caribbaea	0.251465	0.262623	0.249586	0.23461	0.205728	0.227172	0.216941	0.243018	0.233881	0.240046	0.221634	0.214925	0.2611	0	0.225322	0.214174	0.26307	0.214077	0.236662	0.272023	0.299063	0.285596	0.261654	0.253661	0.287482	0.228199	0.222141	0.246648	0.287403	0.227408	0.199665	0.272484	0.22376	0.238131	0.275954	0.276182	0.274761	0.226264	0.231893	0.235399	0.25728	0.266991	0.268725	0.233503	0.232922	0.210777	0.248381	0.235939	0.222666
Hoplostethus occidentalis	0.238446	0.277519	0.254234	0.215794	0.221155	0.227525	0.220889	0.241191	0.229626	0.238996	0.210281	0.223522	0.201176	0.225322	0	0.170214	0.222402	0.238402	0.250122	0.244041	0.258873	0.279973	0.214009	0.242219	0.274819	0.225145	0.242977	0.253048	0.28482	0.237548	0.2308	0.256452	0.235282	0.248818	0.235592	0.233809	0.243033	0.229793	0.218617	0.231144	0.24512	0.257744	0.199661	0.226387	0.207938	0.229496	0.244283	0.201907	0.200944
Beryx splendens	0.239111	0.251875	0.248137	0.232759	0.240044	0.245624	0.236735	0.259169	0.218583	0.241957	0.226696	0.237269	0.221742	0.214174	0.170214	0	0.264938	0.240871	0.238074	0.265914	0.278872	0.269623	0.241654	0.248604	0.287348	0.238045	0.245204	0.260612	0.296188	0.231027	0.211974	0.242891	0.23553	0.23782	0.243796	0.247848	0.260963	0.211026	0.207404	0.241402	0.217583	0.236226	0.231402	0.228475	0.217857	0.238723	0.247242	0.235184	0.210906
Cetonurus globiceps	0.312083	0.285916	0.276593	0.236606	0.228404	0.231653	0.223093	0.283809	0.241613	0.257668	0.245581	0.234015	0.240481	0.26307	0.222402	0.264938	0	0.213686	0.235488	0.211517	0.24424	0.182919	0.186461	0.179548	0.193803	0.236154	0.23169	0.236781	0.26312	0.241795	0.258475	0.249887	0.228865	0.20888	0.267722	0.288769	0.276695	0.267155	0.256478	0.273928	0.292807	0.30208	0.263177	0.262643	0.26807	0.242022	0.24192	0.262691	0.257157
Coryphaenoides subserrulatus	0.268675	0.273796	0.280649	0.253089	0.229383	0.250251	0.236106	0.26811	0.236439	0.240694	0.219039	0.242234	0.277454	0.214077	0.238402	0.240871	0.213686	0	0.153676	0.214912	0.231995	0.248199	0.22639	0.225853	0.283534	0.203499	0.221644	0.207649	0.245761	0.232941	0.268353	0.278803	0.237602	0.233582	0.253095	0.260505	0.254209	0.270503	0.273532	0.246311	0.280862	0.294208	0.252284	0.249782	0.25255	0.224047	0.249814	0.220438	0.238107
Coryphaenoides striaturus	0.251261	0.26833	0.289772	0.26453	0.256892	0.284776	0.256615	0.249338	0.258353	0.234923	0.248853	0.278039	0.250286	0.236662	0.250122	0.238074	0.235488	0.153676	0	0.227518	0.260636	0.224437	0.222112	0.206213	0.275556	0.24003	0.213757	0.221265	0.254738	0.231249	0.269629	0.250027	0.24244	0.246274	0.276917	0.269212	0.273441	0.26352	0.255864	0.245514	0.254581	0.261638	0.264618	0.262099	0.245108	0.246375	0.244259	0.239845	0.243351
Haplomacrurus nudirostris	0.274053	0.306323	0.273754	0.296078	0.280449	0.292613	0.302597	0.286908	0.285407	0.244091	0.266771	0.300326	0.274944	0.272023	0.244041	0.265914	0.211517	0.214912	0.227518	0	0.244889	0.211511	0.243415	0.215451	0.245881	0.248685	0.276622	0.281701	0.256396	0.271762	0.270839	0.280544	0.228356	0.272337	0.280688	0.288165	0.297599	0.269734	0.26801	0.275247	0.271499	0.303682	0.263429	0.276881	0.268805	0.254008	0.280685	0.252134	0.28841
Coelorinchus marinii	0.297199	0.29644	0.243637	0.258636	0.272778	0.264909	0.270096	0.312834	0.291028	0.306848	0.289337	0.287355	0.278644	0.299063	0.258873	0.278872	0.24424	0.231995	0.260636	0.244889	0	0.252473	0.240909	0.228409	0.258128	0.2853	0.252669	0.276057	0.275322	0.277844	0.313481	0.291835	0.268014	0.285631	0.264206	0.261053	0.264495	0.281258	0.267797	0.261988	0.278393	0.291544	0.281377	0.271723	0.247428	0.277545	0.26937	0.227559	0.287925
Malacocephalus occidentalis	0.278913	0.27999	0.278013	0.254995	0.255358	0.258208	0.240462	0.260602	0.264709	0.254044	0.260813	0.290404	0.286579	0.285596	0.279973	0.269623	0.182919	0.248199	0.224437	0.211511	0.252473	0	0.239973	0.241199	0.222025	0.259433	0.217339	0.242263	0.244424	0.29347	0.27859	0.273771	0.244944	0.258066	0.277396	0.286022	0.282188	0.276801	0.278362	0.295681	0.276755	0.308201	0.281169	0.286605	0.277828	0.264781	0.273648	0.261322	0.292057
Nezumia aequalis	0.237833	0.251913	0.250909	0.249566	0.247488	0.288916	0.255511	0.300343	0.249581	0.230861	0.237886	0.23861	0.247381	0.261654	0.214009	0.241654	0.186461	0.22639	0.222112	0.243415	0.240909	0.239973	0	0.0715642	0.231248	0.240845	0.216059	0.223113	0.269744	0.236616	0.266497	0.303575	0.252668	0.249047	0.262189	0.260577	0.284456	0.273892	0.266306	0.24298	0.25222	0.293644	0.245863	0.261626	0.248398	0.270712	0.264547	0.234162	0.24656
Nezumia atlantica	0.215861	0.252208	0.242819	0.226659	0.242205	0.273472	0.247019	0.271281	0.255395	0.2498	0.239499	0.239116	0.261843	0.253661	0.242219	0.248604	0.179548	0.225853	0.206213	0.215451	0.228409	0.241199	0.0715642	0	0.210571	0.23744	0.211526	0.237732	0.26952	0.255496	0.260213	0.299551	0.249281	0.255682	0.252439	0.24267	0.267912	0.264106	0.270048	0.216387	0.271118	0.272781	0.258044	0.259434	0.245299	0.23673	0.246005	0.230259	0.242534
Sphagemacrurus grenadae	0.297551	0.273616	0.272838	0.294216	0.291872	0.313047	0.29218	0.322595	0.284288	0.296392	0.263835	0.251098	0.261467	0.287482	0.274819	0.287348	0.193803	0.283534	0.275556	0.245881	0.258128	0.222025	0.231248	0.210571	0	0.274676	0.265897	0.290791	0.299218	0.254586	0.288799	0.280877	0.293523	0.237361	0.311892	0.307273	0.314513	0.279727	0.279506	0.288936	0.299433	0.28586	0.302019	0.267723	0.273436	0.281441	0.277576	0.249876	0.306676
Merluccius hubbsi	0.266336	0.246365	0.239202	0.238153	0.248141	0.262447	0.237817	0.269766	0.246736	0.262483	0.242524	0.232675	0.255652	0.228199	0.225145	0.238045	0.236154	0.203499	0.24003	0.248685	0.2853	0.259433	0.240845	0.23744	0.274676	0	0.201436	0.20346	0.235928	0.275878	0.266205	0.281564	0.214913	0.227742	0.245295	0.243184	0.24412	0.242883	0.241986	0.2327	0.231312	0.285026	0.235718	0.22581	0.237393	0.222457	0.269785	0.240665	0.243331
Antimora rostrata	0.247659	0.234105	0.264456	0.235807	0.253202	0.256109	0.233569	0.238426	0.226042	0.213994	0.255852	0.251518	0.266337	0.222141	0.242977	0.245204	0.23169	0.221644	0.213757	0.276622	0.252669	0.217339	0.216059	0.211526	0.265897	0.201436	0	0.158171	0.241074	0.240274	0.257595	0.259366	0.239816	0.254684	0.220129	0.212742	0.234378	0.264227	0.252896	0.224742	0.273689	0.251311	0.237251	0.26332	0.220285	0.223846	0.254877	0.230773	0.22842
Laemonema goodebeanorum	0.274311	0.280363	0.274658	0.235714	0.238065	0.241094	0.238105	0.28829	0.246712	0.233513	0.241671	0.257279	0.27404	0.246648	0.253048	0.260612	0.236781	0.207649	0.221265	0.281701	0.276057	0.242263	0.223113	0.237732	0.290791	0.20346	0.158171	0	0.245433	0.213232	0.263361	0.275513	0.245938	0.269506	0.256933	0.270316	0.274215	0.254913	0.258035	0.23422	0.254309	0.283471	0.256161	0.25789	0.233649	0.220938	0.253112	0.243117	0.202245
Urophycis cirrata	0.300502	0.318411	0.281495	0.252749	0.257731	0.271162	0.27308	0.255943	0.25704	0.262039	0.294519	0.304933	0.274284	0.287403	0.28482	0.296188	0.26312	0.245761	0.254738	0.256396	0.275322	0.244424	0.269744	0.26952	0.299218	0.235928	0.241074	0.245433	0	0.255646	0.312502	0.316831	0.244005	0.279061	0.248557	0.265832	0.273845	0.298381	0.296968	0.302482	0.292583	0.324194	0.287254	0.295099	0.270032	0.272285	0.294171	0.278817	0.276457
Lopholatilus villarii	0.273163	0.296136	0.277266	0.246833	0.22167	0.233061	0.23865	0.273479	0.236651	0.234486	0.240563	0.249988	0.232977	0.227408	0.237548	0.231027	0.241795	0.232941	0.231249	0.271762	0.277844	0.29347	0.236616	0.255496	0.254586	0.275878	0.240274	0.213232	0.255646	0	0.251775	0.238775	0.254974	0.239076	0.266635	0.261256	0.27963	0.252391	0.252182	0.251946	0.25797	0.251591	0.266526	0.252717	0.242195	0.224815	0.246981	0.206918	0.228243
Lophius gastrophysus	0.259552	0.253133	0.271571	0.255744	0.264692	0.245198	0.236525	0.289635	0.251038	0.268569	0.215407	0.220815	0.229425	0.199665	0.2308	0.211974	0.258475	0.268353	0.269629	0.270839	0.313481	0.27859	0.266497	0.260213	0.288799	0.266205	0.257595	0.263361	0.312502	0.251775	0	0.239252	0.236162	0.243215	0.236252	0.232639	0.267071	0.253052	0.259625	0.257626	0.270449	0.262794	0.262861	0.245961	0.228819	0.229747	0.233819	0.233953	0.220178
Dibranchus atlanticus	0.274241	0.267577	0.285167	0.268951	0.280036	0.275656	0.26135	0.269216	0.253538	0.261483	0.251634	0.246251	0.253782	0.272484	0.256452	0.242891	0.249887	0.278803	0.250027	0.280544	0.291835	0.273771	0.303575	0.299551	0.280877	0.281564	0.259366	0.275513	0.316831	0.238775	0.239252	0	0.267792	0.232898	0.247222	0.252808	0.247823	0.252014	0.242836	0.262472	0.269382	0.274285	0.251634	0.251563	0.25606	0.24388	0.270027	0.234664	0.23578
Neoscopelus macrolepidotus	0.287814	0.262468	0.256459	0.235487	0.24296	0.247931	0.227194	0.243681	0.220279	0.21238	0.221748	0.237801	0.213881	0.22376	0.235282	0.23553	0.228865	0.237602	0.24244	0.228356	0.268014	0.244944	0.252668	0.249281	0.293523	0.214913	0.239816	0.245938	0.244005	0.254974	0.236162	0.267792	0	0.217437	0.260559	0.265557	0.250007	0.276256	0.249517	0.231812	0.252022	0.252966	0.21609	0.259299	0.225055	0.243848	0.250369	0.229761	0.229536
Hygophum cf hygomii	0.271052	0.274465	0.279295	0.240347	0.24291	0.240623	0.233454	0.269646	0.235259	0.234923	0.22657	0.232414	0.241086	0.238131	0.248818	0.23782	0.20888	0.233582	0.246274	0.272337	0.285631	0.258066	0.249047	0.255682	0.237361	0.227742	0.254684	0.269506	0.279061	0.239076	0.243215	0.232898	0.217437	0	0.231871	0.23852	0.233376	0.233545	0.226612	0.255413	0.242444	0.23468	0.239998	0.216711	0.237594	0.238779	0.246105	0.252355	0.260525
Aldrovandia oleosa	0.216021	0.218872	0.261683	0.194061	0.207778	0.198803	0.201287	0.20709	0.198795	0.23064	0.250658	0.237919	0.227583	0.275954	0.235592	0.243796	0.267722	0.253095	0.276917	0.280688	0.264206	0.277396	0.262189	0.252439	0.311892	0.245295	0.220129	0.256933	0.248557	0.266635	0.236252	0.247222	0.260559	0.231871	0	0.0391371	0.0658345	0.236626	0.24784	0.246642	0.255414	0.245348	0.227294	0.226601	0.252083	0.238535	0.242102	0.212335	0.227941
Aldrovandia affinis	0.221684	0.225785	0.280692	0.202447	0.215369	0.211331	0.206103	0.203224	0.215154	0.236189	0.268418	0.236721	0.228809	0.276182	0.233809	0.247848	0.288769	0.260505	0.269212	0.288165	0.261053	0.286022	0.260577	0.24267	0.307273	0.243184	0.212742	0.270316	0.265832	0.261256	0.232639	0.252808	0.265557	0.23852	0.0391371	0	0.0791156	0.237752	0.245044	0.24356	0.249077	0.236916	0.244299	0.221814	0.261099	0.244625	0.251977	0.209973	0.234779
Aldrovandia phalacra	0.239116	0.229984	0.282678	0.194942	0.211999	0.21212	0.199733	0.215408	0.197809	0.230575	0.253825	0.245461	0.258098	0.274761	0.243033	0.260963	0.276695	0.254209	0.273441	0.297599	0.264495	0.282188	0.284456	0.267912	0.314513	0.24412	0.234378	0.274215	0.273845	0.27963	0.267071	0.247823	0.250007	0.233376	0.0658345	0.0791156	0	0.236371	0.242831	0.244081	0.252694	0.275955	0.221616	0.234234	0.242029	0.238914	0.25464	0.226424	0.248951
Bassozetus trachibranchus	0.260763	0.283076	0.270049	0.249713	0.238552	0.241673	0.235316	0.259995	0.239321	0.260617	0.238423	0.216312	0.228509	0.226264	0.229793	0.211026	0.267155	0.270503	0.26352	0.269734	0.281258	0.276801	0.273892	0.264106	0.279727	0.242883	0.264227	0.254913	0.298381	0.252391	0.253052	0.252014	0.276256	0.233545	0.236626	0.237752	0.236371	0	0.0804795	0.250072	0.170707	0.2233	0.245004	0.149626	0.224149	0.201668	0.2706	0.260063	0.245045
Bassozetus sp	0.264661	0.279303	0.260188	0.250529	0.244736	0.24401	0.237777	0.282303	0.259903	0.26068	0.245403	0.218714	0.214407	0.231893	0.218617	0.207404	0.256478	0.273532	0.255864	0.26801	0.267797	0.278362	0.266306	0.270048	0.279506	0.241986	0.252896	0.258035	0.296968	0.252182	0.259625	0.242836	0.249517	0.226612	0.24784	0.245044	0.242831	0.0804795	0	0.220975	0.163601	0.220232	0.213124	0.135838	0.205312	0.217584	0.236611	0.232474	0.231631
Genypterus brasiliensis	0.267184	0.273681	0.277418	0.242066	0.24758	0.254977	0.254729	0.271299	0.254607	0.265757	0.232952	0.222241	0.256004	0.235399	0.231144	0.241402	0.273928	0.246311	0.245514	0.275247	0.261988	0.295681	0.24298	0.216387	0.288936	0.2327	0.224742	0.23422	0.302482	0.251946	0.257626	0.262472	0.231812	0.255413	0.246642	0.24356	0.244081	0.250072	0.220975	0	0.238424	0.225489	0.225506	0.217317	0.255396	0.235967	0.274801	0.25155	0.211761
Holcomycteronus squamosus	0.268331	0.285555	0.275019	0.252963	0.256063	0.24155	0.267743	0.276777	0.270861	0.272565	0.226912	0.216667	0.235688	0.25728	0.24512	0.217583	0.292807	0.280862	0.254581	0.271499	0.278393	0.276755	0.25222	0.271118	0.299433	0.231312	0.273689	0.254309	0.292583	0.25797	0.270449	0.269382	0.252022	0.242444	0.255414	0.249077	0.252694	0.170707	0.163601	0.238424	0	0.250727	0.233414	0.167955	0.213143	0.269103	0.267675	0.267438	0.234057
Selachophidium americanum	0.248877	0.2694	0.282345	0.283845	0.294405	0.27641	0.277694	0.326203	0.26835	0.273549	0.28434	0.279457	0.248435	0.266991	0.257744	0.236226	0.30208	0.294208	0.261638	0.303682	0.291544	0.308201	0.293644	0.272781	0.28586	0.285026	0.251311	0.283471	0.324194	0.251591	0.262794	0.274285	0.252966	0.23468	0.245348	0.236916	0.275955	0.2233	0.220232	0.225489	0.250727	0	0.235818	0.243403	0.280402	0.248432	0.269086	0.255225	0.261378
Acanthonus americanum myersi	0.264205	0.286569	0.284508	0.236851	0.242561	0.269882	0.249541	0.259492	0.244124	0.215391	0.227986	0.270951	0.24914	0.268725	0.199661	0.231402	0.263177	0.252284	0.264618	0.263429	0.281377	0.281169	0.245863	0.258044	0.302019	0.235718	0.237251	0.256161	0.287254	0.266526	0.262861	0.251634	0.21609	0.239998	0.227294	0.244299	0.221616	0.245004	0.213124	0.225506	0.233414	0.235818	0	0.234108	0.240933	0.24005	0.254541	0.224705	0.226246
Bassogigas gillii	0.258053	0.270693	0.258378	0.241604	0.238177	0.250358	0.245621	0.273535	0.255993	0.248333	0.265782	0.238774	0.233605	0.233503	0.226387	0.228475	0.262643	0.249782	0.262099	0.276881	0.271723	0.286605	0.261626	0.259434	0.267723	0.22581	0.26332	0.25789	0.295099	0.252717	0.245961	0.251563	0.259299	0.216711	0.226601	0.221814	0.234234	0.149626	0.135838	0.217317	0.167955	0.243403	0.234108	0	0.202925	0.225059	0.259756	0.247042	0.236219
Sciadonus alphacrucis	0.28574	0.260362	0.260806	0.224487	0.233419	0.240901	0.233879	0.247244	0.253365	0.23104	0.231053	0.20801	0.230916	0.232922	0.207938	0.217857	0.26807	0.25255	0.245108	0.268805	0.247428	0.277828	0.248398	0.245299	0.273436	0.237393	0.220285	0.233649	0.270032	0.242195	0.228819	0.25606	0.225055	0.237594	0.252083	0.261099	0.242029	0.224149	0.205312	0.255396	0.213143	0.280402	0.240933	0.202925	0	0.226357	0.217444	0.216825	0.202972
Echiodon cryomargarites	0.238564	0.2325	0.263224	0.229118	0.22064	0.219026	0.221208	0.258979	0.222319	0.256355	0.237361	0.26021	0.250032	0.210777	0.229496	0.238723	0.242022	0.224047	0.246375	0.254008	0.277545	0.264781	0.270712	0.23673	0.281441	0.222457	0.223846	0.220938	0.272285	0.224815	0.229747	0.24388	0.243848	0.238779	0.238535	0.244625	0.238914	0.201668	0.217584	0.235967	0.269103	0.248432	0.24005	0.225059	0.226357	0	0.253009	0.229941	0.204748
Parascombrops aff spinosus	0.272297	0.271109	0.300396	0.243786	0.233106	0.266696	0.256317	0.282819	0.251987	0.239813	0.254062	0.237072	0.233425	0.248381	0.244283	0.247242	0.24192	0.249814	0.244259	0.280685	0.26937	0.273648	0.264547	0.246005	0.277576	0.269785	0.254877	0.253112	0.294171	0.246981	0.233819	0.270027	0.250369	0.246105	0.242102	0.251977	0.25464	0.2706	0.236611	0.274801	0.267675	0.269086	0.254541	0.259756	0.217444	0.253009	0	0.150308	0.22725
Synagrops bellus	0.241444	0.2564	0.250751	0.233477	0.244505	0.255722	0.237902	0.264058	0.262179	0.21242	0.221053	0.210701	0.244695	0.235939	0.201907	0.235184	0.262691	0.220438	0.239845	0.252134	0.227559	0.261322	0.234162	0.230259	0.249876	0.240665	0.230773	0.243117	0.278817	0.206918	0.233953	0.234664	0.229761	0.252355	0.212335	0.209973	0.226424	0.260063	0.232474	0.25155	0.267438	0.255225	0.224705	0.247042	0.216825	0.229941	0.150308	0	0.198069
Peristedion truncatum	0.252633	0.248194	0.25673	0.225624	0.235525	0.227229	0.217758	0.261235	0.212043	0.228524	0.198116	0.216315	0.195749	0.222666	0.200944	0.210906	0.257157	0.238107	0.243351	0.28841	0.287925	0.292057	0.24656	0.242534	0.306676	0.243331	0.22842	0.202245	0.276457	0.228243	0.220178	0.23578	0.229536	0.260525	0.227941	0.234779	0.248951	0.245045	0.231631	0.211761	0.234057	0.261378	0.226246	0.236219	0.202972	0.204748	0.22725	0.198069	0
Peristedion imberbe	0.234884	0.240477	0.252103	0.220167	0.243891	0.233605	0.213414	0.238846	0.209226	0.245969	0.200921	0.222925	0.224131	0.20861	0.231862	0.20589	0.266548	0.250275	0.25114	0.303284	0.296183	0.278072	0.266359	0.253864	0.317551	0.267249	0.217987	0.221706	0.278146	0.247221	0.220912	0.249964	0.234553	0.255274	0.208644	0.225582	0.240714	0.247583	0.253255	0.223995	0.251125	0.239221	0.211809	0.250588	0.223361	0.234806	0.22676	0.217083	0.0988741
Setarches guentheri	0.236601	0.248912	0.248904	0.231793	0.248226	0.236186	0.226212	0.303149	0.246206	0.221814	0.218835	0.207624	0.22274	0.20908	0.199221	0.213016	0.258538	0.250074	0.259123	0.284977	0.238965	0.274982	0.23244	0.236892	0.286204	0.228136	0.215118	0.240139	0.277673	0.23061	0.220879	0.242108	0.235106	0.209339	0.2391	0.240298	0.249136	0.246731	0.213244	0.236448	0.225221	0.217782	0.232411	0.230322	0.227782	0.212391	0.240033	0.19846	0.182509
Helicolenus lahillei	0.261042	0.253773	0.263089	0.230998	0.246733	0.229552	0.23372	0.232067	0.224763	0.221453	0.217845	0.212775	0.236272	0.196977	0.218462	0.226947	0.259136	0.226148	0.240978	0.276172	0.258986	0.25803	0.254493	0.239812	0.267841	0.219321	0.201269	0.221098	0.253944	0.209018	0.218287	0.260805	0.208285	0.237291	0.242555	0.237327	0.248936	0.222787	0.227575	0.239066	0.23109	0.238184	0.224977	0.23554	0.213947	0.205162	0.235491	0.179483	0.224727
Bembrops heterurus	0.240845	0.246524	0.243692	0.225586	0.231951	0.235546	0.230844	0.284646	0.248972	0.262534	0.205205	0.193595	0.213634	0.228187	0.218382	0.234947	0.245071	0.264007	0.248154	0.283198	0.282882	0.271988	0.226577	0.229687	0.250957	0.224033	0.243614	0.230444	0.296087	0.223615	0.189429	0.245873	0.22542	0.237518	0.225671	0.225497	0.240727	0.238452	0.243541	0.254155	0.222376	0.243834	0.242539	0.212205	0.203967	0.264593	0.218811	0.20095	0.212232
Monolene sessilicauda	0.314197	0.334193	0.315213	0.258459	0.249446	0.256137	0.259581	0.288815	0.278862	0.259943	0.256847	0.243789	0.284947	0.222846	0.258905	0.264102	0.285049	0.272032	0.309244	0.317843	0.330661	0.316712	0.296942	0.292491	0.27516	0.294232	0.289624	0.263025	0.30442	0.259358	0.266224	0.299028	0.275765	0.267517	0.278253	0.274118	0.284635	0.284215	0.264005	0.272855	0.272761	0.273571	0.244876	0.270415	0.281341	0.25342	0.291415	0.271334	0.256934
Paralichthys triocellatus	0.248714	0.298622	0.279177	0.248808	0.258969	0.264659	0.248528	0.292972	0.252342	0.236933	0.238881	0.260479	0.253631	0.260205	0.247274	0.238516	0.232505	0.250043	0.248491	0.295163	0.263305	0.255902	0.236441	0.237917	0.283251	0.264331	0.246486	0.238436	0.261656	0.249522	0.262819	0.254511	0.224761	0.206575	0.236148	0.260779	0.260867	0.268359	0.262841	0.258009	0.26307	0.248434	0.247902	0.273114	0.260601	0.245624	0.217697	0.235455	0.241321
Polymixia carmenae	0.282371	0.265664	0.258506	0.226354	0.233848	0.235117	0.240534	0.242254	0.230391	0.235576	0.232381	0.221707	0.222656	0.196438	0.190897	0.191969	0.230186	0.219898	0.246454	0.257242	0.282565	0.285045	0.247716	0.245324	0.272277	0.223036	0.217763	0.243687	0.281829	0.222713	0.219074	0.228757	0.213525	0.239127	0.232797	0.238231	0.250856	0.24023	0.214082	0.228916	0.249146	0.254571	0.250924	0.230286	0.212493	0.22487	0.207529	0.189305	0.202891
Ariomma bondi	0.230279	0.226113	0.243841	0.21972	0.238457	0.241248	0.228187	0.274924	0.240777	0.232182	0.218676	0.220568	0.256424	0.203968	0.21863	0.19038	0.262138	0.240779	0.264979	0.268676	0.270235	0.284054	0.27146	0.261434	0.315485	0.210747	0.208368	0.231765	0.288315	0.244472	0.203647	0.228082	0.245967	0.231633	0.217714	0.229338	0.261842	0.233402	0.225093	0.220662	0.218765	0.228382	0.212284	0.236629	0.238476	0.208782	0.227776	0.216829	0.191411
Kali colubrina	0.267555	0.26665	0.259608	0.242741	0.221549	0.235397	0.235631	0.236749	0.235509	0.230197	0.235968	0.258492	0.263715	0.219273	0.217187	0.220764	0.261367	0.246163	0.242968	0.275782	0.298281	0.272734	0.255276	0.282568	0.302917	0.236807	0.254401	0.236204	0.262755	0.228851	0.252	0.243716	0.241745	0.241429	0.247264	0.249458	0.278254	0.243905	0.22329	0.248499	0.230256	0.241561	0.236282	0.239715	0.228526	0.213291	0.262472	0.231221	0.222479
Thyrsites lepidopoides	0.234267	0.259687	0.249077	0.222889	0.216067	0.216876	0.219858	0.257278	0.233325	0.221878	0.22003	0.229467	0.248303	0.183077	0.195814	0.209383	0.257404	0.246848	0.255466	0.270501	0.288957	0.274028	0.280268	0.275282	0.282556	0.211239	0.245884	0.253941	0.298404	0.253913	0.21954	0.260674	0.227102	0.235807	0.225096	0.22945	0.256716	0.244492	0.234519	0.257511	0.25616	0.259908	0.241299	0.236912	0.234127	0.219979	0.264454	0.213331	0.198997
Nesiarchus sp	0.22663	0.219525	0.236468	0.203032	0.203159	0.221087	0.223564	0.251313	0.208602	0.212984	0.209302	0.221768	0.249854	0.197907	0.216846	0.231132	0.267871	0.240634	0.238679	0.279969	0.257058	0.264186	0.26986	0.243723	0.30265	0.224966	0.227681	0.204078	0.268927	0.215747	0.215245	0.236378	0.207256	0.239168	0.215085	0.22775	0.237723	0.232474	0.208571	0.211444	0.228533	0.228384	0.208697	0.227655	0.212101	0.239563	0.211158	0.18754	0.214834
Benthodesmus cf tenuis	0.264328	0.2309	0.244866	0.210668	0.231039	0.242099	0.23627	0.245033	0.221084	0.268587	0.225703	0.221669	0.225422	0.22862	0.230556	0.248502	0.267767	0.221293	0.237241	0.296673	0.255899	0.274483	0.273653	0.269908	0.278545	0.239836	0.268217	0.27356	0.246864	0.228596	0.233974	0.248525	0.249664	0.243745	0.22185	0.247364	0.23019	0.256772	0.244458	0.272408	0.247187	0.278886	0.245858	0.225404	0.239574	0.23661	0.23749	0.219625	0.224512
Benthodesmus simonyi	0.276362	0.267791	0.281961	0.225888	0.235088	0.245626	0.21272	0.240316	0.227062	0.237676	0.229176	0.241462	0.233122	0.234694	0.200624	0.235659	0.249557	0.227533	0.242148	0.310447	0.247193	0.255996	0.267598	0.256197	0.313085	0.25652	0.22992	0.246906	0.279925	0.234137	0.236877	0.251302	0.211109	0.250669	0.245378	0.251225	0.248007	0.248496	0.252394	0.239667	0.265932	0.264037	0.234054	0.246637	0.220279	0.232947	0.253293	0.217649	0.219872
Lepidopus altifrons	0.276109	0.265824	0.24263	0.230908	0.251356	0.239969	0.231343	0.297875	0.264589	0.275377	0.248999	0.248395	0.252614	0.246829	0.211237	0.218588	0.25735	0.241226	0.259184	0.272237	0.275946	0.285722	0.262856	0.251774	0.290043	0.256854	0.28376	0.248445	0.288782	0.281179	0.231346	0.263663	0.228521	0.246781	0.275019	0.285121	0.276184	0.262582	0.253076	0.274757	0.233891	0.284825	0.275733	0.24363	0.216807	0.231219	0.266953	0.239764	0.240006
Stomias affinis	0.2568	0.267399	0.261939	0.23914	0.25623	0.237359	0.229088	0.256847	0.245549	0.272714	0.21219	0.213909	0.241696	0.245142	0.198682	0.235781	0.279101	0.25293	0.263593	0.279398	0.261558	0.272958	0.270782	0.249441	0.29192	0.215155	0.268136	0.275703	0.292255	0.260797	0.231749	0.264922	0.224343	0.250731	0.226129	0.225628	0.239714	0.246162	0.22332	0.221892	0.209538	0.249968	0.255583	0.21119	0.231551	0.252956	0.273864	0.213763	0.197943
Malacosteus australis	0.249886	0.277755	0.323614	0.283739	0.275612	0.268846	0.291334	0.327878	0.277396	0.266071	0.252347	0.263582	0.307203	0.263376	0.271185	0.263143	0.320337	0.285598	0.278056	0.307433	0.299665	0.305464	0.30527	0.309275	0.319409	0.291922	0.276505	0.271232	0.28265	0.287572	0.26703	0.284286	0.27835	0.281213	0.242658	0.253672	0.224235	0.262401	0.25885	0.261991	0.276572	0.264985	0.27898	0.249421	0.270998	0.269361	0.286642	0.256954	0.285066
Aristostomias sp	0.259282	0.262815	0.267136	0.255331	0.268496	0.267668	0.258629	0.281039	0.268604	0.281803	0.240533	0.235342	0.241171	0.227746	0.228714	0.222175	0.279188	0.292232	0.290192	0.285037	0.298062	0.291727	0.31057	0.306428	0.289954	0.267495	0.257547	0.247773	0.300409	0.264302	0.235488	0.235631	0.281605	0.258583	0.216106	0.232424	0.225873	0.237426	0.231743	0.254684	0.25299	0.27872	0.251634	0.239641	0.236756	0.243395	0.284168	0.241188	0.233091
Melanostomias sp	0.230823	0.259127	0.269174	0.235763	0.255391	0.248233	0.237239	0.269353	0.260885	0.245154	0.205051	0.227232	0.25144	0.240309	0.231899	0.25455	0.258086	0.248878	0.25364	0.262355	0.243065	0.27726	0.241205	0.243487	0.295868	0.253158	0.2574	0.268121	0.291911	0.247938	0.242598	0.246996	0.244883	0.245553	0.224514	0.224325	0.244023	0.251214	0.275541	0.263246	0.267236	0.275623	0.247222	0.25554	0.271169	0.249619	0.246984	0.226709	0.23657
Photonectes sp	0.215184	0.217828	0.234338	0.232643	0.231678	0.248681	0.243735	0.256701	0.257296	0.226176	0.207378	0.239527	0.254905	0.224688	0.222123	0.218276	0.25741	0.250388	0.235169	0.265773	0.274416	0.2481	0.241122	0.221156	0.263117	0.221105	0.232529	0.210827	0.242125	0.22905	0.24239	0.24108	0.217699	0.250073	0.223986	0.216457	0.223868	0.232172	0.241884	0.226234	0.231571	0.245384	0.230393	0.228197	0.235756	0.233296	0.241596	0.208871	0.208301
Argyropelecus aculeatus	0.264797	0.271327	0.275223	0.248398	0.263396	0.281142	0.267562	0.311119	0.251169	0.245288	0.232151	0.230985	0.246734	0.276419	0.241792	0.228244	0.241951	0.265699	0.241655	0.270148	0.287925	0.29189	0.241487	0.232488	0.279506	0.248244	0.250479	0.253129	0.270541	0.24473	0.226722	0.236825	0.246639	0.252027	0.210854	0.218562	0.238897	0.278451	0.24848	0.263526	0.267896	0.263202	0.245654	0.261825	0.243596	0.265158	0.22661	0.223812	0.217062
Chauliodus sloani	0.223432	0.228398	0.256183	0.242939	0.253339	0.251675	0.249387	0.286319	0.271935	0.265308	0.272558	0.249148	0.2534	0.247408	0.247594	0.256463	0.2696	0.281941	0.25343	0.268174	0.310927	0.26116	0.287398	0.283299	0.298725	0.23949	0.263154	0.277274	0.252559	0.275041	0.225046	0.26831	0.213793	0.253585	0.244953	0.256206	0.244677	0.236979	0.238104	0.285806	0.242762	0.272695	0.280742	0.227168	0.246476	0.257066	0.243366	0.261783	0.251771
Idiacanthus atlanticus	0.302287	0.285553	0.284343	0.259813	0.244837	0.269906	0.253965	0.301665	0.278423	0.27757	0.260336	0.254892	0.287753	0.25036	0.244358	0.28233	0.287764	0.269319	0.264658	0.286843	0.292555	0.292376	0.2846	0.272342	0.305836	0.27532	0.280649	0.257488	0.304147	0.277414	0.290812	0.274119	0.245535	0.253931	0.270838	0.288692	0.302212	0.28438	0.281963	0.279336	0.284731	0.283416	0.278678	0.254841	0.252858	0.264499	0.279175	0.248562	0.257657
Stomias boa	0.236924	0.237679	0.260451	0.262912	0.257199	0.276837	0.251134	0.250768	0.249391	0.267419	0.229939	0.222127	0.228429	0.232668	0.231604	0.219719	0.260048	0.269985	0.25327	0.288116	0.262791	0.2492	0.262388	0.252337	0.276332	0.241159	0.249069	0.247781	0.287824	0.2867	0.249829	0.258629	0.247074	0.238517	0.238842	0.235832	0.241874	0.242107	0.228901	0.248217	0.224369	0.282528	0.250342	0.234488	0.245346	0.239189	0.254416	0.239473	0.230618
Sigmops elongatus	0.235649	0.241205	0.290521	0.2033	0.210787	0.221556	0.221435	0.2604	0.229626	0.231149	0.249128	0.229299	0.216552	0.262011	0.225664	0.256684	0.238631	0.270028	0.270167	0.289358	0.248423	0.253782	0.25104	0.240912	0.266717	0.23529	0.257471	0.252361	0.264858	0.252954	0.26644	0.261796	0.239479	0.251529	0.212133	0.232954	0.21153	0.272565	0.251353	0.255794	0.256586	0.289503	0.264578	0.248191	0.228492	0.243682	0.231388	0.239386	0.265124
Manducus maderensis	0.298604	0.278839	0.293486	0.260231	0.251999	0.254042	0.231434	0.300863	0.288882	0.252524	0.258787	0.258642	0.268963	0.222483	0.25192	0.262694	0.251905	0.27074	0.24524	0.275363	0.285151	0.273802	0.270715	0.284728	0.282954	0.256828	0.284149	0.271657	0.33014	0.275113	0.239813	0.245054	0.240153	0.241526	0.262331	0.270262	0.249721	0.251214	0.240564	0.268311	0.247165	0.251053	0.244225	0.25444	0.258869	0.269241	0.281438	0.264082	0.258542
Cyclothone microdon	0.31273	0.265567	0.320135	0.281312	0.285575	0.297609	0.268666	0.34691	0.299515	0.331687	0.240552	0.236249	0.283403	0.304676	0.292067	0.268872	0.28243	0.292401	0.297735	0.364839	0.325226	0.335651	0.293427	0.284148	0.299769	0.273595	0.29597	0.268394	0.348245	0.298128	0.264454	0.284595	0.279922	0.268615	0.259044	0.268095	0.254371	0.310382	0.28856	0.269388	0.264169	0.277753	0.290761	0.29448	0.285923	0.31513	0.27863	0.317416	0.306663
Cyclothone pallida	0.281965	0.250143	0.291254	0.263067	0.270016	0.252531	0.257481	0.299596	0.255978	0.297634	0.233679	0.242695	0.26207	0.289154	0.25016	0.258354	0.257256	0.307705	0.315135	0.294042	0.263357	0.314327	0.290429	0.288721	0.31888	0.253122	0.277667	0.279409	0.284552	0.317279	0.258841	0.28801	0.241128	0.279653	0.250658	0.267587	0.268871	0.257921	0.275474	0.309758	0.271379	0.303296	0.271361	0.271469	0.265	0.283656	0.248593	0.269328	0.245475
Sternoptyx pseudodiaphana	0.299666	0.322955	0.335077	0.301403	0.293828	0.280235	0.288919	0.241768	0.277434	0.251608	0.298588	0.321485	0.301285	0.257491	0.275014	0.29447	0.302771	0.312153	0.260955	0.279736	0.314026	0.27171	0.292901	0.295406	0.366845	0.332527	0.265821	0.254847	0.310617	0.290493	0.331183	0.299335	0.264392	0.330404	0.286352	0.280252	0.291247	0.279189	0.302134	0.301484	0.281629	0.298772	0.293069	0.318581	0.295548	0.290553	0.309904	0.286868	0.297396
Notopogon fernandezianus	0.290172	0.297098	0.299322	0.25901	0.284501	0.266118	0.265097	0.262642	0.241058	0.261404	0.275785	0.219202	0.238322	0.242225	0.227048	0.232689	0.262072	0.276787	0.277214	0.291834	0.302663	0.274733	0.289891	0.284331	0.309745	0.229435	0.217862	0.253453	0.294375	0.261999	0.243874	0.258742	0.251077	0.250241	0.264721	0.272904	0.268797	0.253566	0.227953	0.2588	0.268182	0.242972	0.273782	0.263628	0.227223	0.22207	0.245147	0.236188	0.21196
Xenolepidichthys dalgleishi	0.244728	0.231727	0.246554	0.229835	0.230782	0.243399	0.24505	0.264596	0.222327	0.248506	0.223084	0.244946	0.233911	0.244622	0.212507	0.222925	0.230541	0.225931	0.226517	0.212721	0.21027	0.244594	0.212494	0.207523	0.266194	0.215349	0.219228	0.229295	0.245579	0.219426	0.244264	0.263202	0.226215	0.230854	0.252674	0.261074	0.263096	0.256914	0.2476	0.225739	0.238284	0.272592	0.243499	0.248756	0.232953	0.194587	0.251784	0.218632	0.207134
Allocyttus verrucosus	0.250662	0.26506	0.25421	0.244685	0.238891	0.232948	0.234198	0.230162	0.240603	0.216659	0.228672	0.224226	0.220624	0.219038	0.198114	0.235561	0.214095	0.218405	0.241422	0.20603	0.211222	0.24711	0.230031	0.220512	0.264304	0.225679	0.21717	0.211928	0.270794	0.205056	0.230866	0.242933	0.207436	0.248583	0.229664	0.237338	0.23629	0.244833	0.244143	0.233137	0.229427	0.24893	0.247593	0.234791	0.221748	0.202299	0.246773	0.19891	0.213786
Zenopsis conchifer	0.32348	0.306169	0.299523	0.274447	0.284003	0.274769	0.255654	0.273464	0.281366	0.274511	0.224565	0.251794	0.274902	0.267554	0.258066	0.26218	0.273585	0.25107	0.256218	0.264189	0.257812	0.253022	0.286577	0.282257	0.318546	0.261104	0.258158	0.254644	0.264847	0.267028	0.258145	0.266415	0.228027	0.282322	0.253066	0.264461	0.254991	0.261312	0.259677	0.265157	0.282709	0.291532	0.237227	0.288788	0.280712	0.210325	0.293444	0.26918	0.246225
Zenion hololepis	0.249163	0.236354	0.239826	0.205304	0.218027	0.230826	0.222498	0.238606	0.217453	0.233207	0.241193	0.230979	0.206007	0.231772	0.219546	0.243434	0.247106	0.231461	0.232676	0.221138	0.23503	0.242183	0.214699	0.242715	0.277618	0.226077	0.21646	0.227069	0.230349	0.234828	0.224772	0.219535	0.211779	0.226651	0.221874	0.229302	0.224842	0.243564	0.244007	0.259965	0.238761	0.266887	0.223107	0.242334	0.224479	0.20612	0.225254	0.220167	0.225381
Alepocephalus antipodianus	0.148672	0.187299	0.199507	0.279339	0.308188	0.310822	0.309302	0.310436	0.278522	0.25927	0.318566	0.278999	0.288605	0.313921	0.25598	0.264492	0.352744	0.296641	0.290478	0.301323	0.28753	0.322039	0.269484	0.284465	0.304426	0.284104	0.298833	0.276274	0.314634	0.310481	0.303275	0.302159	0.304805	0.269475	0.230741	0.256863	0.26592	0.26568	0.266669	0.282327	0.250628	0.26163	0.294048	0.229264	0.240443	0.269399	0.291278	0.246051	0.253054
Leptoderma macrops	0.0987037	0.19837	0.199883	0.294211	0.296324	0.310738	0.286665	0.340274	0.284692	0.266002	0.261859	0.26412	0.276793	0.276378	0.274825	0.27189	0.300083	0.279688	0.251278	0.297279	0.306967	0.307351	0.214428	0.202862	0.296195	0.266265	0.265105	0.289665	0.30668	0.302475	0.295318	0.320099	0.281005	0.274512	0.254602	0.259697	0.276472	0.278811	0.263178	0.284521	0.267943	0.264972	0.279051	0.270685	0.267397	0.280415	0.279179	0.233308	0.279266
Nemichthys scolopaceus	0.30253	0.278172	0.28414	0.232205	0.244298	0.257049	0.250284	0.270498	0.244491	0.25058	0.249266	0.224493	0.272401	0.234506	0.26052	0.254883	0.272676	0.219771	0.278817	0.311974	0.245935	0.291024	0.268271	0.27414	0.281328	0.254269	0.27504	0.276104	0.296732	0.304317	0.264329	0.283854	0.239835	0.25372	0.239179	0.241055	0.220772	0.274872	0.274872	0.25132	0.271931	0.28581	0.267241	0.240742	0.257616	0.281169	0.260535	0.238242	0.230266
Anthias menezesi	0.248811	0.260606	0.26522	0.256716	0.266059	0.260927	0.263558	0.260201	0.249128	0.265257	0.227741	0.268047	0.255601	0.227754	0.203406	0.209355	0.284551	0.294565	0.240697	0.270108	0.228016	0.291212	0.258841	0.240423	0.291034	0.281648	0.244222	0.259735	0.261736	0.216434	0.227603	0.2349	0.236064	0.273563	0.235697	0.23451	0.262793	0.252887	0.227483	0.264032	0.252064	0.263818	0.250804	0.22773	0.22823	0.25379	0.20937	0.220255	0.213236
Avocettina infans	0.303403	0.306093	0.306177	0.215653	0.223782	0.217741	0.217609	0.254318	0.243413	0.235596	0.275971	0.295193	0.273579	0.263161	0.228481	0.220147	0.278487	0.268667	0.284318	0.290276	0.292842	0.282294	0.29317	0.27533	0.344376	0.251924	0.232427	0.266762	0.323472	0.27345	0.251302	0.272028	0.241765	0.273704	0.244052	0.234372	0.265255	0.274626	0.263659	0.250404	0.265318	0.264501	0.243922	0.25561	0.253118	0.26078	0.249694	0.245865	0.253318
Bregmaceros atlanticus	0.316221	0.290184	0.316662	0.313742	0.305096	0.306524	0.280298	0.296243	0.326476	0.306583	0.288464	0.290397	0.298754	0.316781	0.286032	0.328869	0.278204	0.28268	0.283344	0.307511	0.286679	0.285603	0.292306	0.29705	0.311533	0.280221	0.266232	0.273883	0.286533	0.2784	0.321651	0.318224	0.286816	0.316235	0.286106	0.276289	0.292032	0.313961	0.294805	0.311476	0.319681	0.314469	0.300181	0.31559	0.273334	0.275905	0.330578	0.267483	0.26377
Chlorophthalmus agassizi	0.272207	0.253691	0.282963	0.266216	0.275634	0.274013	0.250788	0.26103	0.253308	0.261168	0.235479	0.212422	0.237984	0.252714	0.225952	0.239077	0.279197	0.309629	0.288992	0.319112	0.297669	0.274349	0.276591	0.294941	0.301111	0.236845	0.244231	0.241985	0.290654	0.26713	0.25894	0.264758	0.219279	0.247837	0.232818	0.230011	0.239513	0.247789	0.242726	0.238075	0.237558	0.274388	0.256411	0.272515	0.235114	0.275343	0.242223	0.217341	0.213191
Cyema atrum	0.26551	0.281284	0.279467	0.222515	0.20907	0.216563	0.216492	0.236224	0.220756	0.20194	0.254461	0.275429	0.240555	0.254944	0.248644	0.247214	0.263123	0.250831	0.25559	0.270981	0.284853	0.263088	0.261591	0.264749	0.272078	0.279349	0.232006	0.236181	0.2644	0.228689	0.26385	0.249499	0.255886	0.234764	0.228044	0.228959	0.245404	0.270132	0.2571	0.271069	0.240814	0.276761	0.26298	0.243073	0.230442	0.235751	0.260688	0.245502	0.228572
Diastobranchus capensis	0.306097	0.260096	0.278263	0.153163	0.152015	0.173614	0.154288	0.211382	0.207156	0.252104	0.255383	0.23968	0.281649	0.265333	0.229931	0.250932	0.272516	0.269971	0.280519	0.321338	0.268629	0.261646	0.284942	0.261425	0.312212	0.282885	0.267811	0.274643	0.299567	0.268839	0.257113	0.282801	0.239412	0.253319	0.238558	0.243924	0.230461	0.27606	0.293751	0.269822	0.275754	0.306034	0.270671	0.284076	0.253185	0.251387	0.281518	0.259937	0.250328
Diplacanthopoma brachyosoma	0.267237	0.253458	0.271043	0.240913	0.228081	0.239964	0.235297	0.273058	0.231605	0.253193	0.238575	0.210229	0.219979	0.229049	0.192388	0.2162	0.250339	0.25619	0.243912	0.265169	0.288102	0.289727	0.236978	0.248483	0.265033	0.222193	0.220304	0.233344	0.271928	0.244318	0.21133	0.24095	0.226631	0.216406	0.231716	0.231687	0.233577	0.240265	0.227159	0.243724	0.239884	0.253747	0.243265	0.223449	0.147579	0.233391	0.222202	0.212541	0.208239
Lestidiops sp	0.281143	0.263454	0.265903	0.239792	0.254842	0.244053	0.239891	0.288879	0.265126	0.248496	0.26399	0.254482	0.231592	0.268884	0.246836	0.249502	0.218286	0.241277	0.247608	0.244683	0.237559	0.260513	0.268029	0.260634	0.286508	0.246529	0.274916	0.282946	0.24847	0.26432	0.265773	0.269867	0.240067	0.251387	0.239638	0.257743	0.244628	0.252722	0.255716	0.270683	0.268803	0.277584	0.24303	0.248736	0.253994	0.263171	0.246722	0.239182	0.245858
Nezumia sp	0.239996	0.242698	0.26854	0.229472	0.226862	0.245231	0.237536	0.291228	0.248816	0.238722	0.241411	0.225923	0.225282	0.253448	0.226465	0.256743	0.173897	0.219552	0.220291	0.240249	0.254927	0.240529	0.0786262	0.0872883	0.218302	0.259671	0.227228	0.228575	0.294621	0.238716	0.264762	0.280445	0.248006	0.251981	0.257465	0.263791	0.268613	0.260594	0.256148	0.249206	0.259159	0.289074	0.244982	0.260565	0.242811	0.248588	0.257349	0.252956	0.257417
Malacocephalus laevis	0.26068	0.254302	0.281431	0.275477	0.284937	0.287967	0.288549	0.325227	0.282697	0.268295	0.268723	0.249614	0.257087	0.263987	0.262176	0.278016	0.208825	0.214347	0.227535	0.195041	0.270792	0.168182	0.221874	0.218493	0.207255	0.260913	0.239314	0.275028	0.26847	0.272183	0.259557	0.269355	0.253789	0.266901	0.273675	0.276354	0.283344	0.302946	0.303015	0.314107	0.309275	0.297606	0.283272	0.263652	0.304873	0.266764	0.298205	0.241486	0.277133
Melanonus gracilis	0.261398	0.255202	0.263275	0.216762	0.223473	0.22585	0.232763	0.242042	0.232559	0.224488	0.276657	0.261591	0.267021	0.234416	0.236513	0.247596	0.236573	0.239433	0.233638	0.23201	0.2313	0.247416	0.227159	0.211183	0.270941	0.208778	0.192013	0.198179	0.230384	0.222518	0.261434	0.271608	0.247571	0.240533	0.249611	0.23258	0.263449	0.220654	0.244703	0.272986	0.25	0.267655	0.278025	0.239539	0.248049	0.222777	0.246781	0.245095	0.256372
Promethichthys prometheus	0.285038	0.283113	0.264932	0.222463	0.22221	0.208948	0.208181	0.275578	0.24171	0.272904	0.236159	0.225767	0.214317	0.206021	0.243491	0.232041	0.220919	0.245762	0.263352	0.304702	0.273256	0.288154	0.272788	0.258374	0.280877	0.24171	0.264217	0.271706	0.293658	0.248287	0.227126	0.229614	0.234882	0.21607	0.25981	0.267669	0.249826	0.252983	0.233777	0.26073	0.243415	0.271679	0.258843	0.258153	0.242648	0.227749	0.237592	0.219634	0.229872
Parasudis sp	0.268278	0.265166	0.282076	0.219707	0.242205	0.246119	0.230534	0.266589	0.254041	0.254131	0.230171	0.242547	0.238409	0.250974	0.213504	0.229858	0.231892	0.264208	0.244231	0.299603	0.266713	0.259758	0.266161	0.246103	0.267048	0.256139	0.235789	0.267312	0.28758	0.266606	0.254857	0.251156	0.238978	0.221691	0.228491	0.224384	0.233534	0.233444	0.242444	0.247201	0.237416	0.257626	0.237692	0.229139	0.247749	0.263544	0.243041	0.233023	0.255231
Phenacoscorpius nebris	0.28598	0.279676	0.283422	0.2426	0.249649	0.241735	0.21871	0.243405	0.266	0.216976	0.256062	0.250342	0.227189	0.202492	0.198431	0.226588	0.266465	0.226696	0.231844	0.263406	0.259418	0.260806	0.234315	0.26164	0.285343	0.23302	0.2185	0.212155	0.269121	0.229123	0.229832	0.242477	0.20436	0.236626	0.227462	0.247018	0.245242	0.226117	0.206722	0.253173	0.26231	0.251645	0.22217	0.242833	0.231777	0.224863	0.228602	0.192825	0.211749
Synchiropus agassizii	0.273287	0.281388	0.251422	0.266062	0.28712	0.285508	0.249258	0.255562	0.276542	0.236071	0.265769	0.268857	0.263189	0.248857	0.251678	0.249254	0.256677	0.246274	0.243229	0.244714	0.299445	0.261056	0.271262	0.245735	0.277079	0.27328	0.221414	0.257585	0.272873	0.235605	0.273854	0.284549	0.259348	0.252597	0.25669	0.248992	0.261912	0.262609	0.242392	0.293494	0.274807	0.275473	0.257759	0.251014	0.227822	0.263544	0.262018	0.218044	0.258247
Trachonurus sulcatus	0.26972	0.264131	0.253527	0.235331	0.245115	0.256226	0.250671	0.277677	0.246171	0.273528	0.239409	0.262188	0.232671	0.259774	0.24733	0.263631	0.135378	0.239251	0.232516	0.205709	0.237038	0.207021	0.208143	0.189181	0.184112	0.257607	0.243203	0.259033	0.285383	0.252746	0.237136	0.254338	0.244259	0.24204	0.26709	0.271267	0.278405	0.279873	0.28457	0.254974	0.308934	0.282503	0.277534	0.287904	0.268618	0.256895	0.265437	0.275793	0.255428
Sternoptyx sp	0.314388	0.339728	0.340598	0.311883	0.292589	0.302321	0.293483	0.250806	0.278404	0.256321	0.297394	0.301423	0.287618	0.231068	0.280758	0.28301	0.296901	0.302469	0.261209	0.285199	0.316187	0.286887	0.287865	0.276495	0.349355	0.340341	0.252012	0.26333	0.32305	0.274449	0.357273	0.305044	0.282901	0.328349	0.309591	0.304213	0.303985	0.270212	0.288316	0.301489	0.292718	0.300812	0.289829	0.31383	0.299227	0.287925	0.312317	0.285218	0.28342
[truncated: 53 more columns]

## Sheet: Caption
Table. Estimates of Evolutionary Divergence over Sequence Pairs between Groups
The number of base substitutions per site from averaging over all sequence pairs between groups are shown. Standard error estimate(s) are shown above the diagonal. Analyses were conducted using the Kimura 2-parameter model [1]. This analysis involved 172 nucleotide sequences. Codon positions included were 1st+2nd+3rd+Noncoding. All ambiguous positions were removed for each sequence pair (pairwise…
1. Kimura M. (1980). A simple method for estimating evolutionary rate of base substitutions through comparative studies of nucleotide sequences. Journal of Molecular Evolution 16:111-120.
2. Kumar S., Stecher G., Li M., Knyaz C., and Tamura K. (2018). MEGA X: Molecular Evolutionary Genetics Analysis across computing platforms. Molecular Biology and Evolution 35:1547-1549.
Disclaimer: Although utmost care has been taken to ensure the correctness of the caption, the caption text is provided "as is" without any warranty of any kind. Authors advise the user to carefully check the caption prior to its use for any purpose and report any errors or problems to the authors immediately (www.megasoftware.net). In no event shall the authors and their employers be liable for a…
