# Supplementary material for: Molecular diversity of deep-sea fishes (Actinopterygii: Teleostei) in the western South Atlantic: A high diversity and new findings revealed by DNA barcoding
Source: PLoS One. 2026 Jul 14;21(7):e0347925. doi: 10.1371/journal.pone.0347925 (PMC13367907; doi:10.1371/journal.pone.0347925)
Supplement: S3 Table — (XLSX) [file pone.0347925.s003.xlsx]

## Sheet: MatrixOutput
	Conocara	Rouleina	Xenodermichthys	Synaphobranchus	Simenchelys	Meadia	Eurypharynx	Bathylagus	Melanolagus	Argentina	Saurida	Hoplostethus	Beryx	Cetonurus	Coryphaenoides	Haplomacrurus	Coelorinchus	Malacocephalus	Nezumia	Sphagemacrurus	Merluccius	Antimora	Laemonema	Urophycis	Lopholatilus	Lophius	Dibranchus	Neoscopelus	Hygophum	Aldrovandia	Bassozetus	Genypterus	Holcomycteronus	Selachophidium	Acanthonus	Bassogigas	Sciadonus	Echiodon	Parascombrops	Synagrops	Peristedion	Setarches	Helicolenus	Bembrops	Monolene	Paralichthys	Polymixia	Ariomma	Kali
Conocara
Rouleina	0.171728
Xenodermichthys	0.193258	0.141297
Synaphobranchus	0.278349	0.254979	0.244353
Simenchelys	0.288548	0.289569	0.285409	0.18618
Meadia	0.251274	0.265194	0.257119	0.171244	0.167432
Eurypharynx	0.255955	0.255202	0.27921	0.222938	0.21629	0.203979
Bathylagus	0.253441	0.270322	0.278052	0.240626	0.275576	0.244228	0.251839
Melanolagus	0.269149	0.260645	0.281305	0.239249	0.267424	0.268901	0.258961	0.16208
Argentina	0.256517	0.273536	0.25786	0.238448	0.284763	0.242505	0.255099	0.22544	0.213328
Saurida	0.251465	0.262623	0.249586	0.228467	0.243018	0.233881	0.240046	0.221634	0.214925	0.2611
Hoplostethus	0.238446	0.277519	0.254234	0.219186	0.241191	0.229626	0.238996	0.210281	0.223522	0.201176	0.225322
Beryx	0.239111	0.251875	0.248137	0.236458	0.259169	0.218583	0.241957	0.226696	0.237269	0.221742	0.214174	0.170214
Cetonurus	0.312083	0.285916	0.276593	0.233444	0.283809	0.241613	0.257668	0.245581	0.234015	0.240481	0.26307	0.222402	0.264938
Coryphaenoides	0.259968	0.271063	0.285211	0.257738	0.258724	0.247396	0.237808	0.233946	0.260137	0.26387	0.225369	0.244262	0.239472	0.224587
Haplomacrurus	0.274053	0.306323	0.273754	0.294474	0.286908	0.285407	0.244091	0.266771	0.300326	0.274944	0.272023	0.244041	0.265914	0.211517	0.221215
Coelorinchus	0.297199	0.29644	0.243637	0.262451	0.312834	0.291028	0.306848	0.289337	0.287355	0.278644	0.299063	0.258873	0.278872	0.24424	0.246315	0.244889
Malacocephalus	0.271619	0.269714	0.27938	0.264624	0.286452	0.271904	0.259745	0.263977	0.274088	0.274782	0.276952	0.272854	0.27298	0.193281	0.230167	0.204923	0.259801
Nezumia	0.227388	0.249757	0.251272	0.242554	0.283533	0.252297	0.242296	0.239574	0.235691	0.249087	0.255606	0.231228	0.248901	0.179863	0.21906	0.228641	0.238163	0.231325
Sphagemacrurus	0.297551	0.273616	0.272838	0.297544	0.322595	0.284288	0.296392	0.263835	0.251098	0.261467	0.287482	0.274819	0.287348	0.193803	0.279545	0.245881	0.258128	0.216117	0.217673
Merluccius	0.266336	0.246365	0.239202	0.243977	0.269766	0.246736	0.262483	0.242524	0.232675	0.255652	0.228199	0.225145	0.238045	0.236154	0.221765	0.248685	0.2853	0.260025	0.243849	0.274676
Antimora	0.247659	0.234105	0.264456	0.241383	0.238426	0.226042	0.213994	0.255852	0.251518	0.266337	0.222141	0.242977	0.245204	0.23169	0.2177	0.276622	0.252669	0.226129	0.216585	0.265897	0.201436
Laemonema	0.274311	0.280363	0.274658	0.237264	0.28829	0.246712	0.233513	0.241671	0.257279	0.27404	0.246648	0.253048	0.260612	0.236781	0.214457	0.281701	0.276057	0.255369	0.231788	0.290791	0.20346	0.158171
Urophycis	0.300502	0.318411	0.281495	0.258963	0.255943	0.25704	0.262039	0.294519	0.304933	0.274284	0.287403	0.28482	0.296188	0.26312	0.250249	0.256396	0.275322	0.254043	0.275851	0.299218	0.235928	0.241074	0.245433
Lopholatilus	0.273163	0.296136	0.277266	0.240744	0.273479	0.236651	0.234486	0.240563	0.249988	0.232977	0.227408	0.237548	0.231027	0.241795	0.232095	0.271762	0.277844	0.284955	0.246581	0.254586	0.275878	0.240274	0.213232	0.255646
Lophius	0.259552	0.253133	0.271571	0.252608	0.289635	0.251038	0.268569	0.215407	0.220815	0.229425	0.199665	0.2308	0.211974	0.258475	0.268991	0.270839	0.313481	0.270977	0.262921	0.288799	0.266205	0.257595	0.263361	0.312502	0.251775
Dibranchus	0.274241	0.267577	0.285167	0.27064	0.269216	0.253538	0.261483	0.251634	0.246251	0.253782	0.272484	0.256452	0.242891	0.249887	0.264415	0.280544	0.291835	0.272005	0.295781	0.280877	0.281564	0.259366	0.275513	0.316831	0.238775	0.239252
Neoscopelus	0.287814	0.262468	0.256459	0.237894	0.243681	0.220279	0.21238	0.221748	0.237801	0.213881	0.22376	0.235282	0.23553	0.228865	0.240021	0.228356	0.268014	0.248482	0.249809	0.293523	0.214913	0.239816	0.245938	0.244005	0.254974	0.236162	0.267792
Hygophum	0.271052	0.274465	0.279295	0.239969	0.269646	0.235259	0.234923	0.22657	0.232414	0.241086	0.238131	0.248818	0.23782	0.20888	0.239928	0.272337	0.285631	0.2616	0.253098	0.237361	0.227742	0.254684	0.269506	0.279061	0.239076	0.243215	0.232898	0.217437
Aldrovandia	0.225607	0.22488	0.275018	0.201183	0.208574	0.203919	0.232468	0.257634	0.240034	0.238163	0.275633	0.237478	0.250869	0.277729	0.264563	0.288817	0.263251	0.280238	0.260261	0.311226	0.2442	0.222416	0.267155	0.262745	0.269174	0.245321	0.249284	0.258708	0.234589
Bassozetus	0.262712	0.28119	0.265119	0.24646	0.271149	0.249612	0.260648	0.241913	0.217513	0.221458	0.229079	0.224205	0.209215	0.261817	0.265855	0.268872	0.274528	0.287741	0.265656	0.279616	0.242434	0.258561	0.256474	0.297674	0.252287	0.256338	0.247425	0.262887	0.230079	0.241077
Genypterus	0.267184	0.273681	0.277418	0.246466	0.271299	0.254607	0.265757	0.232952	0.222241	0.256004	0.235399	0.231144	0.241402	0.273928	0.245913	0.275247	0.261988	0.303052	0.23124	0.288936	0.2327	0.224742	0.23422	0.302482	0.251946	0.257626	0.262472	0.231812	0.255413	0.244761	0.235524
Holcomycteronus	0.268331	0.285555	0.275019	0.252469	0.276777	0.270861	0.272565	0.226912	0.216667	0.235688	0.25728	0.24512	0.217583	0.292807	0.267721	0.271499	0.278393	0.289763	0.263404	0.299433	0.231312	0.273689	0.254309	0.292583	0.25797	0.270449	0.269382	0.252022	0.242444	0.252395	0.167154	0.238424
Selachophidium	0.248877	0.2694	0.282345	0.282799	0.326203	0.26835	0.273549	0.28434	0.279457	0.248435	0.266991	0.257744	0.236226	0.30208	0.277923	0.303682	0.291544	0.303963	0.28207	0.28586	0.285026	0.251311	0.283471	0.324194	0.251591	0.262794	0.274285	0.252966	0.23468	0.25274	0.221766	0.225489	0.250727
Acanthonus	0.264205	0.286569	0.284508	0.245297	0.259492	0.244124	0.215391	0.227986	0.270951	0.24914	0.268725	0.199661	0.231402	0.263177	0.258451	0.263429	0.281377	0.28201	0.251734	0.302019	0.235718	0.237251	0.256161	0.287254	0.266526	0.262861	0.251634	0.21609	0.239998	0.23107	0.229064	0.225506	0.233414	0.235818
Bassogigas	0.258053	0.270693	0.258378	0.243414	0.273535	0.255993	0.248333	0.265782	0.238774	0.233605	0.233503	0.226387	0.228475	0.262643	0.255941	0.276881	0.271723	0.277424	0.260265	0.267723	0.22581	0.26332	0.25789	0.295099	0.252717	0.245961	0.251563	0.259299	0.216711	0.227549	0.142732	0.217317	0.167955	0.243403	0.234108
Sciadonus	0.28574	0.260362	0.260806	0.229602	0.247244	0.253365	0.23104	0.231053	0.20801	0.230916	0.232922	0.207938	0.217857	0.26807	0.248829	0.268805	0.247428	0.288646	0.245452	0.273436	0.237393	0.220285	0.233649	0.270032	0.242195	0.228819	0.25606	0.225055	0.237594	0.251737	0.214731	0.255396	0.213143	0.280402	0.240933	0.202925
Echiodon	0.238564	0.2325	0.263224	0.225461	0.258979	0.222319	0.256355	0.237361	0.26021	0.250032	0.210777	0.229496	0.238723	0.242022	0.235211	0.254008	0.277545	0.265574	0.24819	0.281441	0.222457	0.223846	0.220938	0.272285	0.224815	0.229747	0.24388	0.243848	0.238779	0.240691	0.209626	0.235967	0.269103	0.248432	0.24005	0.225059	0.226357
Parascombrops	0.272297	0.271109	0.300396	0.248553	0.282819	0.251987	0.239813	0.254062	0.237072	0.233425	0.248381	0.244283	0.247242	0.24192	0.247036	0.280685	0.26937	0.283471	0.253476	0.277576	0.269785	0.254877	0.253112	0.294171	0.246981	0.233819	0.270027	0.250369	0.246105	0.249573	0.253605	0.274801	0.267675	0.269086	0.254541	0.259756	0.217444	0.253009
Synagrops	0.241444	0.2564	0.250751	0.239471	0.264058	0.262179	0.21242	0.221053	0.210701	0.244695	0.235939	0.201907	0.235184	0.262691	0.230141	0.252134	0.227559	0.253387	0.236909	0.249876	0.240665	0.230773	0.243117	0.278817	0.206918	0.233953	0.234664	0.229761	0.252355	0.216244	0.246268	0.25155	0.267438	0.255225	0.224705	0.247042	0.216825	0.229941	0.150308
Peristedion	0.243759	0.244335	0.254416	0.22535	0.250041	0.210634	0.237246	0.199518	0.21962	0.20994	0.215638	0.216403	0.208398	0.261853	0.245718	0.295847	0.292054	0.28339	0.254803	0.312114	0.25529	0.223204	0.211976	0.277302	0.237732	0.220545	0.242872	0.232044	0.2579	0.231102	0.244379	0.217878	0.242591	0.250299	0.219028	0.243403	0.213166	0.219777	0.227005	0.207576
Setarches	0.236601	0.248912	0.248904	0.233757	0.303149	0.246206	0.221814	0.218835	0.207624	0.22274	0.20908	0.199221	0.213016	0.258538	0.254599	0.284977	0.238965	0.27193	0.238256	0.286204	0.228136	0.215118	0.240139	0.277673	0.23061	0.220879	0.242108	0.235106	0.209339	0.242845	0.229987	0.236448	0.225221	0.217782	0.232411	0.230322	0.227782	0.212391	0.240033	0.19846	0.196973
Helicolenus	0.261042	0.253773	0.263089	0.232554	0.232067	0.224763	0.221453	0.217845	0.212775	0.236272	0.196977	0.218462	0.226947	0.259136	0.233563	0.276172	0.258986	0.254202	0.246573	0.267841	0.219321	0.201269	0.221098	0.253944	0.209018	0.218287	0.260805	0.208285	0.237291	0.242939	0.225181	0.239066	0.23109	0.238184	0.224977	0.23554	0.213947	0.205162	0.235491	0.179483	0.220441	0.196307
Bembrops	0.240845	0.246524	0.243692	0.22874	0.284646	0.248972	0.262534	0.205205	0.193595	0.213634	0.228187	0.218382	0.234947	0.245071	0.25608	0.283198	0.282882	0.26924	0.228031	0.250957	0.224033	0.243614	0.230444	0.296087	0.223615	0.189429	0.245873	0.22542	0.237518	0.230632	0.240997	0.254155	0.222376	0.243834	0.242539	0.212205	0.203967	0.264593	0.218811	0.20095	0.214098	0.189802	0.188788
Monolene	0.314197	0.334193	0.315213	0.257205	0.288815	0.278862	0.259943	0.256847	0.243789	0.284947	0.222846	0.258905	0.264102	0.285049	0.290638	0.317843	0.330661	0.309163	0.291098	0.27516	0.294232	0.289624	0.263025	0.30442	0.259358	0.266224	0.299028	0.275765	0.267517	0.279002	0.27411	0.272855	0.272761	0.273571	0.244876	0.270415	0.281341	0.25342	0.291415	0.271334	0.250484	0.244391	0.248742	0.245814
Paralichthys	0.248714	0.298622	0.279177	0.252966	0.292972	0.252342	0.236933	0.238881	0.260479	0.253631	0.260205	0.247274	0.238516	0.232505	0.249267	0.295163	0.263305	0.264981	0.242086	0.283251	0.264331	0.246486	0.238436	0.261656	0.249522	0.262819	0.254511	0.224761	0.206575	0.252598	0.2656	0.258009	0.26307	0.248434	0.247902	0.273114	0.260601	0.245624	0.217697	0.235455	0.23763	0.226901	0.229315	0.237864	0.255075
Polymixia	0.282371	0.265664	0.258506	0.230274	0.242254	0.230391	0.235576	0.232381	0.221707	0.222656	0.196438	0.190897	0.191969	0.230186	0.233176	0.257242	0.282565	0.278692	0.246244	0.272277	0.223036	0.217763	0.243687	0.281829	0.222713	0.219074	0.228757	0.213525	0.239127	0.240628	0.227156	0.228916	0.249146	0.254571	0.250924	0.230286	0.212493	0.22487	0.207529	0.189305	0.210056	0.211721	0.192302	0.202821	0.273818	0.25993
Ariomma	0.230279	0.226113	0.243841	0.226746	0.274924	0.240777	0.232182	0.218676	0.220568	0.256424	0.203968	0.21863	0.19038	0.262138	0.252879	0.268676	0.270235	0.284933	0.268495	0.315485	0.210747	0.208368	0.231765	0.288315	0.244472	0.203647	0.228082	0.245967	0.231633	0.236298	0.229247	0.220662	0.218765	0.228382	0.212284	0.236629	0.238476	0.208782	0.227776	0.216829	0.192175	0.167751	0.199279	0.214634	0.237015	0.232561	0.211589
Kali	0.267555	0.26665	0.259608	0.238442	0.236749	0.235509	0.230197	0.235968	0.258492	0.263715	0.219273	0.217187	0.220764	0.261367	0.244566	0.275782	0.298281	0.278001	0.269916	0.302917	0.236807	0.254401	0.236204	0.262755	0.228851	0.252	0.243716	0.241745	0.241429	0.258325	0.233598	0.248499	0.230256	0.241561	0.236282	0.239715	0.228526	0.213291	0.262472	0.231221	0.227646	0.224265	0.22289	0.284349	0.271372	0.268359	0.23731	0.196217
Thyrsites	0.234267	0.259687	0.249077	0.220701	0.257278	0.233325	0.221878	0.22003	0.229467	0.248303	0.183077	0.195814	0.209383	0.257404	0.251157	0.270501	0.288957	0.275554	0.278764	0.282556	0.211239	0.245884	0.253941	0.298404	0.253913	0.21954	0.260674	0.227102	0.235807	0.237087	0.239505	0.257511	0.25616	0.259908	0.241299	0.236912	0.234127	0.219979	0.264454	0.213331	0.211782	0.20215	0.235353	0.212576	0.231672	0.251081	0.208236	0.161892	0.211502
Nesiarchus	0.22663	0.219525	0.236468	0.208709	0.251313	0.208602	0.212984	0.209302	0.221768	0.249854	0.197907	0.216846	0.231132	0.267871	0.239656	0.279969	0.257058	0.274237	0.254359	0.30265	0.224966	0.227681	0.204078	0.268927	0.215747	0.215245	0.236378	0.207256	0.239168	0.226853	0.220522	0.211444	0.228533	0.228384	0.208697	0.227655	0.212101	0.239563	0.211158	0.18754	0.207654	0.185737	0.186763	0.205713	0.243229	0.239847	0.198027	0.156145	0.205867
Benthodesmus	0.268339	0.243197	0.257231	0.224181	0.243461	0.223077	0.258283	0.226861	0.228267	0.227989	0.230644	0.220579	0.244221	0.261697	0.231125	0.301265	0.252997	0.267283	0.266918	0.290059	0.245397	0.255451	0.264675	0.257884	0.230443	0.234941	0.249451	0.236812	0.246053	0.238157	0.250558	0.261494	0.253436	0.273936	0.241923	0.232482	0.233142	0.235389	0.242758	0.218966	0.224127	0.225047	0.210875	0.215852	0.277129	0.252778	0.230572	0.224973	0.243375
Lepidopus	0.276109	0.265824	0.24263	0.234808	0.297875	0.264589	0.275377	0.248999	0.248395	0.252614	0.246829	0.211237	0.218588	0.25735	0.250205	0.272237	0.275946	0.279442	0.259073	0.290043	0.256854	0.28376	0.248445	0.288782	0.281179	0.231346	0.263663	0.228521	0.246781	0.278775	0.257829	0.274757	0.233891	0.284825	0.275733	0.24363	0.216807	0.231219	0.266953	0.239764	0.249104	0.23185	0.233615	0.206071	0.287895	0.261244	0.23074	0.210426	0.254843
Stomias	0.250175	0.257492	0.261443	0.247641	0.25482	0.24683	0.270949	0.218106	0.216648	0.237274	0.240984	0.209656	0.230427	0.27275	0.259384	0.282304	0.261969	0.272395	0.258166	0.286724	0.223823	0.26178	0.266396	0.290778	0.269431	0.237776	0.262824	0.23192	0.246659	0.233277	0.234995	0.230667	0.214482	0.260822	0.253836	0.218956	0.23615	0.248367	0.267381	0.222333	0.217201	0.203737	0.204841	0.184776	0.278393	0.256144	0.223921	0.224655	0.253029
Malacosteus	0.249886	0.277755	0.323614	0.280707	0.327878	0.277396	0.266071	0.252347	0.263582	0.307203	0.263376	0.271185	0.263143	0.320337	0.281827	0.307433	0.299665	0.294788	0.304091	0.319409	0.291922	0.276505	0.271232	0.28265	0.287572	0.26703	0.284286	0.27835	0.281213	0.240188	0.260625	0.261991	0.276572	0.264985	0.27898	0.249421	0.270998	0.269361	0.286642	0.256954	0.270934	0.243451	0.252193	0.255498	0.296338	0.259678	0.285148	0.269159	0.270678
Aristostomias	0.259282	0.262815	0.267136	0.259445	0.281039	0.268604	0.281803	0.240533	0.235342	0.241171	0.227746	0.228714	0.222175	0.279188	0.291212	0.285037	0.298062	0.292723	0.306873	0.289954	0.267495	0.257547	0.247773	0.300409	0.264302	0.235488	0.235631	0.281605	0.258583	0.224801	0.234585	0.254684	0.25299	0.27872	0.251634	0.239641	0.236756	0.243395	0.284168	0.241188	0.22371	0.237165	0.231303	0.230667	0.238322	0.268295	0.248706	0.211576	0.261126
Melanostomias	0.230823	0.259127	0.269174	0.240367	0.269353	0.260885	0.245154	0.205051	0.227232	0.25144	0.240309	0.231899	0.25455	0.258086	0.251259	0.262355	0.243065	0.276408	0.240611	0.295868	0.253158	0.2574	0.268121	0.291911	0.247938	0.242598	0.246996	0.244883	0.245553	0.230954	0.263378	0.263246	0.267236	0.275623	0.247222	0.25554	0.271169	0.249619	0.246984	0.226709	0.225415	0.244052	0.232849	0.242435	0.321098	0.243432	0.253475	0.252707	0.273334
Photonectes	0.215184	0.217828	0.234338	0.236863	0.256701	0.257296	0.226176	0.207378	0.239527	0.254905	0.224688	0.222123	0.218276	0.25741	0.242779	0.265773	0.274416	0.247995	0.234575	0.263117	0.221105	0.232529	0.210827	0.242125	0.22905	0.24239	0.24108	0.217699	0.250073	0.221437	0.237028	0.226234	0.231571	0.245384	0.230393	0.228197	0.235756	0.233296	0.241596	0.208871	0.20457	0.216201	0.223927	0.218023	0.249047	0.211733	0.234951	0.223927	0.252578
Argyropelecus	0.264797	0.271327	0.275223	0.258363	0.311119	0.251169	0.245288	0.232151	0.230985	0.246734	0.276419	0.241792	0.228244	0.241951	0.253677	0.270148	0.287925	0.275159	0.235696	0.279506	0.248244	0.250479	0.253129	0.270541	0.24473	0.226722	0.236825	0.246639	0.252027	0.222771	0.263465	0.263526	0.267896	0.263202	0.245654	0.261825	0.243596	0.265158	0.22661	0.223812	0.22821	0.219343	0.217654	0.208059	0.262188	0.219077	0.237087	0.229974	0.290708
Chauliodus	0.223432	0.228398	0.256183	0.246371	0.286319	0.271935	0.265308	0.272558	0.249148	0.2534	0.247408	0.247594	0.256463	0.2696	0.267685	0.268174	0.310927	0.269067	0.283444	0.298725	0.23949	0.263154	0.277274	0.252559	0.275041	0.225046	0.26831	0.213793	0.253585	0.248612	0.237541	0.285806	0.242762	0.272695	0.280742	0.227168	0.246476	0.257066	0.243366	0.261783	0.247628	0.235879	0.231939	0.2528	0.276161	0.246333	0.26221	0.235696	0.277923
Idiacanthus	0.302287	0.285553	0.284343	0.259749	0.301665	0.278423	0.27757	0.260336	0.254892	0.287753	0.25036	0.244358	0.28233	0.287764	0.266988	0.286843	0.292555	0.293774	0.276503	0.305836	0.27532	0.280649	0.257488	0.304147	0.277414	0.290812	0.274119	0.245535	0.253931	0.287247	0.283171	0.279336	0.284731	0.283416	0.278678	0.254841	0.252858	0.264499	0.279175	0.248562	0.265986	0.277825	0.26624	0.256592	0.302434	0.278546	0.247042	0.273444	0.269471
Sigmops	0.235649	0.241205	0.290521	0.209513	0.2604	0.229626	0.231149	0.249128	0.229299	0.216552	0.262011	0.225664	0.256684	0.238631	0.270098	0.289358	0.248423	0.260311	0.241699	0.266717	0.23529	0.257471	0.252361	0.264858	0.252954	0.26644	0.261796	0.239479	0.251529	0.218873	0.261959	0.255794	0.256586	0.289503	0.264578	0.248191	0.228492	0.243682	0.231388	0.239386	0.265261	0.212254	0.219943	0.229265	0.273811	0.217922	0.258806	0.247749	0.266368
Manducus	0.298604	0.278839	0.293486	0.25529	0.300863	0.288882	0.252524	0.258787	0.258642	0.268963	0.222483	0.25192	0.262694	0.251905	0.25799	0.275363	0.285151	0.267808	0.276124	0.282954	0.256828	0.284149	0.271657	0.33014	0.275113	0.239813	0.245054	0.240153	0.241526	0.260771	0.245889	0.268311	0.247165	0.251053	0.244225	0.25444	0.258869	0.269241	0.281438	0.264082	0.253755	0.2239	0.246516	0.222708	0.262304	0.262102	0.25991	0.244636	0.273883
Cyclothone	0.297347	0.257855	0.305694	0.272415	0.323253	0.277747	0.31466	0.237115	0.239472	0.272737	0.296915	0.271113	0.263613	0.269843	0.303244	0.32944	0.294291	0.326529	0.286264	0.309325	0.263359	0.286819	0.273902	0.316398	0.307703	0.261648	0.286303	0.260525	0.274134	0.261438	0.283084	0.289573	0.267774	0.290525	0.281061	0.282974	0.275461	0.299393	0.263611	0.293372	0.267685	0.273883	0.284722	0.254511	0.304728	0.273592	0.270625	0.274526	0.288118
Sternoptyx	0.304574	0.328546	0.336917	0.298843	0.244781	0.277758	0.253179	0.29819	0.314798	0.296729	0.248683	0.276929	0.29065	0.300815	0.284982	0.281557	0.314747	0.2938	0.28873	0.361015	0.335132	0.261218	0.257675	0.314761	0.285145	0.33988	0.301238	0.270562	0.329719	0.29261	0.286862	0.301485	0.285325	0.299452	0.291989	0.316997	0.296775	0.289677	0.310709	0.286318	0.279819	0.309391	0.282178	0.334693	0.300286	0.290365	0.281307	0.300553	0.26424
Notopogon	0.290172	0.297098	0.299322	0.26359	0.262642	0.241058	0.261404	0.275785	0.219202	0.238322	0.242225	0.227048	0.232689	0.262072	0.277001	0.291834	0.302663	0.287142	0.291956	0.309745	0.229435	0.217862	0.253453	0.294375	0.261999	0.243874	0.258742	0.251077	0.250241	0.268807	0.24076	0.2588	0.268182	0.242972	0.273782	0.263628	0.227223	0.22207	0.245147	0.236188	0.216192	0.205024	0.247451	0.26056	0.269091	0.260554	0.214568	0.245552	0.242205
Xenolepidichthys	0.244728	0.231727	0.246554	0.234164	0.264596	0.222327	0.248506	0.223084	0.244946	0.233911	0.244622	0.212507	0.222925	0.230541	0.226224	0.212721	0.21027	0.235866	0.210114	0.266194	0.215349	0.219228	0.229295	0.245579	0.219426	0.244264	0.263202	0.226215	0.230854	0.258948	0.252257	0.225739	0.238284	0.272592	0.243499	0.248756	0.232953	0.194587	0.251784	0.218632	0.221832	0.230403	0.207916	0.225081	0.271968	0.234378	0.244436	0.225055	0.232251
Allocythus	0.250662	0.26506	0.25421	0.24071	0.230162	0.240603	0.216659	0.228672	0.224226	0.220624	0.219038	0.198114	0.235561	0.214095	0.229914	0.20603	0.211222	0.250198	0.225967	0.264304	0.225679	0.21717	0.211928	0.270794	0.205056	0.230866	0.242933	0.207436	0.248583	0.234431	0.244488	0.233137	0.229427	0.24893	0.247593	0.234791	0.221748	0.202299	0.246773	0.19891	0.225093	0.215246	0.206636	0.210507	0.229053	0.241464	0.219708	0.208552	0.244353
Zenopsis	0.32348	0.306169	0.299523	0.273588	0.273464	0.281366	0.274511	0.224565	0.251794	0.274902	0.267554	0.258066	0.26218	0.273585	0.253644	0.264189	0.257812	0.269342	0.287271	0.318546	0.261104	0.258158	0.254644	0.264847	0.267028	0.258145	0.266415	0.228027	0.282322	0.257506	0.260495	0.265157	0.282709	0.291532	0.237227	0.288788	0.280712	0.210325	0.293444	0.26918	0.254436	0.268146	0.253215	0.285271	0.267729	0.291481	0.252213	0.254574	0.248155
Zenion	0.249163	0.236354	0.239826	0.2134	0.238606	0.217453	0.233207	0.241193	0.230979	0.206007	0.231772	0.219546	0.243434	0.247106	0.232069	0.221138	0.23503	0.244767	0.233411	0.277618	0.226077	0.21646	0.227069	0.230349	0.234828	0.224772	0.219535	0.211779	0.226651	0.225339	0.243785	0.259965	0.238761	0.266887	0.223107	0.242334	0.224479	0.20612	0.225254	0.220167	0.231703	0.24203	0.230959	0.223201	0.261968	0.234817	0.22789	0.231613	0.216354
Alepocephalus	0.148672	0.187299	0.199507	0.291517	0.310436	0.278522	0.25927	0.318566	0.278999	0.288605	0.313921	0.25598	0.264492	0.352744	0.29356	0.301323	0.28753	0.305666	0.280847	0.304426	0.284104	0.298833	0.276274	0.314634	0.310481	0.303275	0.302159	0.304805	0.269475	0.251175	0.266175	0.282327	0.250628	0.26163	0.294048	0.229264	0.240443	0.269399	0.291278	0.246051	0.254228	0.244647	0.26144	0.222889	0.333308	0.272767	0.283998	0.263174	0.297748
Leptoderma	0.0987037	0.19837	0.199883	0.296973	0.340274	0.284692	0.266002	0.261859	0.26412	0.276793	0.276378	0.274825	0.27189	0.300083	0.265483	0.297279	0.306967	0.295854	0.215884	0.296195	0.266265	0.265105	0.289665	0.30668	0.302475	0.295318	0.320099	0.281005	0.274512	0.26359	0.270995	0.284521	0.267943	0.264972	0.279051	0.270685	0.267397	0.280415	0.279179	0.233308	0.277818	0.263396	0.264199	0.249227	0.325294	0.270584	0.281476	0.291228	0.295283
Nemichthys	0.30253	0.278172	0.28414	0.240191	0.270498	0.244491	0.25058	0.249266	0.224493	0.272401	0.234506	0.26052	0.254883	0.272676	0.249294	0.311974	0.245935	0.275336	0.271471	0.281328	0.254269	0.27504	0.276104	0.296732	0.304317	0.264329	0.283854	0.239835	0.25372	0.233669	0.274872	0.25132	0.271931	0.28581	0.267241	0.240742	0.257616	0.281169	0.260535	0.238242	0.221045	0.259041	0.239835	0.250386	0.248842	0.274535	0.22458	0.255644	0.288705
Anthias	0.248811	0.260606	0.26522	0.259177	0.260201	0.249128	0.265257	0.227741	0.268047	0.255601	0.227754	0.203406	0.209355	0.284551	0.267631	0.270108	0.228016	0.275473	0.249429	0.291034	0.281648	0.244222	0.259735	0.261736	0.216434	0.227603	0.2349	0.236064	0.273563	0.244333	0.240185	0.264032	0.252064	0.263818	0.250804	0.22773	0.22823	0.25379	0.20937	0.220255	0.222473	0.224038	0.217691	0.233874	0.239766	0.250009	0.211963	0.241292	0.242891
Avocettina	0.303403	0.306093	0.306177	0.217079	0.254318	0.243413	0.235596	0.275971	0.295193	0.273579	0.263161	0.228481	0.220147	0.278487	0.276493	0.290276	0.292842	0.288056	0.279089	0.344376	0.251924	0.232427	0.266762	0.323472	0.27345	0.251302	0.272028	0.241765	0.273704	0.247893	0.269143	0.250404	0.265318	0.264501	0.243922	0.25561	0.253118	0.26078	0.249694	0.245865	0.255554	0.249227	0.250598	0.281173	0.280998	0.290089	0.254902	0.224717	0.24764
Bregmaceros	0.316221	0.290184	0.316662	0.308089	0.296243	0.326476	0.306583	0.288464	0.290397	0.298754	0.316781	0.286032	0.328869	0.278204	0.283012	0.307511	0.286679	0.286608	0.298745	0.311533	0.280221	0.266232	0.273883	0.286533	0.2784	0.321651	0.318224	0.286816	0.316235	0.284809	0.304383	0.311476	0.319681	0.314469	0.300181	0.31559	0.273334	0.275905	0.330578	0.267483	0.282602	0.285036	0.285183	0.288577	0.354399	0.313174	0.287643	0.318274	0.296454
Chlorophthalmus	0.272207	0.253691	0.282963	0.267175	0.26103	0.253308	0.261168	0.235479	0.212422	0.237984	0.252714	0.225952	0.239077	0.279197	0.29931	0.319112	0.297669	0.288327	0.288566	0.301111	0.236845	0.244231	0.241985	0.290654	0.26713	0.25894	0.264758	0.219279	0.247837	0.234114	0.245258	0.238075	0.237558	0.274388	0.256411	0.272515	0.235114	0.275343	0.242223	0.217341	0.21325	0.213639	0.215218	0.239139	0.265698	0.260999	0.244047	0.233903	0.224582
Cyema	0.26551	0.281284	0.279467	0.219378	0.236224	0.220756	0.20194	0.254461	0.275429	0.240555	0.254944	0.248644	0.247214	0.263123	0.253211	0.270981	0.284853	0.268095	0.261573	0.272078	0.279349	0.232006	0.236181	0.2644	0.228689	0.26385	0.249499	0.255886	0.234764	0.234135	0.263616	0.271069	0.240814	0.276761	0.26298	0.243073	0.230442	0.235751	0.260688	0.245502	0.231502	0.225367	0.212075	0.233948	0.267281	0.219839	0.254697	0.244979	0.230686
Diastobranchus	0.306097	0.260096	0.278263	0.157251	0.211382	0.207156	0.252104	0.255383	0.23968	0.281649	0.265333	0.229931	0.250932	0.272516	0.275245	0.321338	0.268629	0.272916	0.273636	0.312212	0.282885	0.267811	0.274643	0.299567	0.268839	0.257113	0.282801	0.239412	0.253319	0.237648	0.284905	0.269822	0.275754	0.306034	0.270671	0.284076	0.253185	0.251387	0.281518	0.259937	0.253656	0.240878	0.245852	0.250692	0.275739	0.2786	0.289971	0.249423	0.28065
Diplacanthopoma	0.267237	0.253458	0.271043	0.238878	0.273058	0.231605	0.253193	0.238575	0.210229	0.219979	0.229049	0.192388	0.2162	0.250339	0.250051	0.265169	0.288102	0.282272	0.247549	0.265033	0.222193	0.220304	0.233344	0.271928	0.244318	0.21133	0.24095	0.226631	0.216406	0.232327	0.233712	0.243724	0.239884	0.253747	0.243265	0.223449	0.147579	0.233391	0.222202	0.212541	0.227056	0.205668	0.244841	0.192311	0.247023	0.263133	0.204251	0.2347	0.247367
Lestidiops	0.281143	0.263454	0.265903	0.242159	0.288879	0.265126	0.248496	0.26399	0.254482	0.231592	0.268884	0.246836	0.249502	0.218286	0.244443	0.244683	0.237559	0.254441	0.257542	0.286508	0.246529	0.274916	0.282946	0.24847	0.26432	0.265773	0.269867	0.240067	0.251387	0.247336	0.254219	0.270683	0.268803	0.277584	0.24303	0.248736	0.253994	0.263171	0.246722	0.239182	0.248479	0.241019	0.252776	0.257084	0.293614	0.23216	0.26698	0.274371	0.256609
Melanonus	0.261398	0.255202	0.263275	0.220851	0.242042	0.232559	0.224488	0.276657	0.261591	0.267021	0.234416	0.236513	0.247596	0.236573	0.236535	0.23201	0.2313	0.240613	0.217854	0.270941	0.208778	0.192013	0.198179	0.230384	0.222518	0.261434	0.271608	0.247571	0.240533	0.248547	0.232679	0.272986	0.25	0.267655	0.278025	0.239539	0.248049	0.222777	0.246781	0.245095	0.264906	0.216725	0.231081	0.270142	0.27805	0.274362	0.227622	0.253637	0.26235
Promethichthys	0.285038	0.283113	0.264932	0.218306	0.275578	0.24171	0.272904	0.236159	0.225767	0.214317	0.206021	0.243491	0.232041	0.220919	0.254557	0.304702	0.273256	0.282045	0.262665	0.280877	0.24171	0.264217	0.271706	0.293658	0.248287	0.227126	0.229614	0.234882	0.21607	0.259101	0.24338	0.26073	0.243415	0.271679	0.258843	0.258153	0.242648	0.227749	0.237592	0.219634	0.233958	0.203557	0.211001	0.228004	0.248852	0.229624	0.196229	0.202652	0.234588
Parasudis	0.268278	0.265166	0.282076	0.228322	0.266589	0.254041	0.254131	0.230171	0.242547	0.238409	0.250974	0.213504	0.229858	0.231892	0.25422	0.299603	0.266713	0.271878	0.250495	0.267048	0.256139	0.235789	0.267312	0.28758	0.266606	0.254857	0.251156	0.238978	0.221691	0.228803	0.237944	0.247201	0.237416	0.257626	0.237692	0.229139	0.247749	0.263544	0.243041	0.233023	0.258705	0.223985	0.245285	0.219049	0.263933	0.22014	0.233017	0.250244	0.267927
Phenacoscorpius	0.28598	0.279676	0.283422	0.240743	0.243405	0.266	0.216976	0.256062	0.250342	0.227189	0.202492	0.198431	0.226588	0.266465	0.22927	0.263406	0.259418	0.265717	0.25602	0.285343	0.23302	0.2185	0.212155	0.269121	0.229123	0.229832	0.242477	0.20436	0.236626	0.239907	0.21642	0.253173	0.26231	0.251645	0.22217	0.242833	0.231777	0.224863	0.228602	0.192825	0.215402	0.198015	0.161663	0.221599	0.238188	0.233627	0.205036	0.221882	0.232365
Synchiropus	0.273287	0.281388	0.251422	0.270377	0.255562	0.276542	0.236071	0.265769	0.268857	0.263189	0.248857	0.251678	0.249254	0.256677	0.244751	0.244714	0.299445	0.262846	0.256717	0.277079	0.27328	0.221414	0.257585	0.272873	0.235605	0.273854	0.284549	0.259348	0.252597	0.255864	0.252501	0.293494	0.274807	0.275473	0.257759	0.251014	0.227822	0.263544	0.262018	0.218044	0.246385	0.24415	0.255727	0.268359	0.316076	0.272454	0.226166	0.235886	0.239941
Trachonurus	0.26972	0.264131	0.253527	0.242022	0.277677	0.246171	0.273528	0.239409	0.262188	0.232671	0.259774	0.24733	0.263631	0.135378	0.235883	0.205709	0.237038	0.203983	0.198728	0.184112	0.257607	0.243203	0.259033	0.285383	0.252746	0.237136	0.254338	0.244259	0.24204	0.272254	0.282221	0.254974	0.308934	0.282503	0.277534	0.287904	0.268618	0.256895	0.265437	0.275793	0.250968	0.26187	0.264633	0.244228	0.285667	0.276997	0.272541	0.247239	0.28164
	0.0987037	0.141297	0.199507	0.157251	0.167432	0.203919	0.20194	0.16208	0.193595	0.201176	0.183077	0.170214	0.19038	0.135378	0.214457	0.204923	0.21027	0.203983	0.198728	0.184112	0.201436	0.158171	0.198179	0.230349	0.205056	0.189429	0.219535	0.20436	0.206575	0.216244	0.142732	0.211444	0.167955	0.217782	0.208697	0.202925	0.147579	0.194587	0.150308	0.179483	0.192175	0.167751	0.161663	0.184776	0.229053	0.211733	0.196229	0.156145	0.205867
	0.32348	0.334193	0.336917	0.308089	0.340274	0.326476	0.31466	0.318566	0.314798	0.307203	0.316781	0.286032	0.328869	0.352744	0.303244	0.32944	0.330661	0.326529	0.306873	0.361015	0.335132	0.298833	0.289665	0.33014	0.310481	0.33988	0.320099	0.304805	0.329719	0.29261	0.304383	0.311476	0.319681	0.314469	0.300181	0.316997	0.296775	0.299393	0.330578	0.293372	0.282602	0.309391	0.285183	0.334693	0.354399	0.313174	0.289971	0.318274	0.297748
[truncated: 38 more columns]

## Sheet: Caption
Table. Estimates of Evolutionary Divergence over Sequence Pairs between Groups
The number of base substitutions per site from averaging over all sequence pairs between groups are shown. Standard error estimate(s) are shown above the diagonal. Analyses were conducted using the Kimura 2-parameter model [1]. This analysis involved 172 nucleotide sequences. Codon positions included were 1st+2nd+3rd+Noncoding. All ambiguous positions were removed for each sequence pair (pairwise…
1. Kimura M. (1980). A simple method for estimating evolutionary rate of base substitutions through comparative studies of nucleotide sequences. Journal of Molecular Evolution 16:111-120.
2. Kumar S., Stecher G., Li M., Knyaz C., and Tamura K. (2018). MEGA X: Molecular Evolutionary Genetics Analysis across computing platforms. Molecular Biology and Evolution 35:1547-1549.
Disclaimer: Although utmost care has been taken to ensure the correctness of the caption, the caption text is provided "as is" without any warranty of any kind. Authors advise the user to carefully check the caption prior to its use for any purpose and report any errors or problems to the authors immediately (www.megasoftware.net). In no event shall the authors and their employers be liable for a…
