# Supplementary material for: Molecular diversity of deep-sea fishes (Actinopterygii: Teleostei) in the western South Atlantic: A high diversity and new findings revealed by DNA barcoding
Source: PLoS One. 2026 Jul 14;21(7):e0347925. doi: 10.1371/journal.pone.0347925 (PMC13367907; doi:10.1371/journal.pone.0347925)
Supplement: S4 Table — (XLS) [file pone.0347925.s004.xls]

## Sheet: MatrixOutput
	Alepocephalidae	Synaphobranchidae	Eurypharyngidae	Bathylagidae	Argentinidae	Synodontidae	Trachichthydae	Berycidae	Macrouridae	Merluccidae	Moridae	Phycidae	Malacanthidae	Lophiidae	Ogcocephalidae	Neoscopelidae	Myctophidae	Halosauridae	Ophidiidae	Acanthonidae	Bythitidae	Carapidae	Acropomatidae	Peristediidae	Setarchidae	Scorpaenidae	Bembropidae	Bothidae	Paralichthydae	Polymixiidae	Ariommatidae	Chiasmodontidae	Gempylidae	Trichiuridae	Stomiidae	Sternoptychidae	Gonostomatidae	Centriscidae	Grammicolepididae	Oreosomatidae	Zeidae	Zeniontidae	Nemichthydae	Serranidae	Bregmacetoridae	Chlorophitalmidae	Cyematidae	Paralepididae	Callionymidae
Alepocephalidae		0.0213022	0.0218302	0.0208417	0.0222994	0.0215639	0.0206431	0.0199661	0.0193763	0.0210845	0.0207405	0.0250953	0.0228384	0.0234167	0.0235688	0.022952	0.0220569	0.0197793	0.0184098	0.0223323	0.020007	0.0203945	0.0205031	0.0195389	0.0203143	0.0205441	0.0196095	0.0248485	0.0224333	0.0218006	0.0207532	0.0223466	0.0190066	0.0198752	0.0185271	0.0233976	0.0198973	0.0237482	0.0203923	0.0202367	0.0270635	0.0212619	0.0231032	0.0243581	0.0247917	0.0210419	0.0225031	0.0225364	0.0231018
Synaphobranchidae	0.280841		0.0205879	0.0197846	0.0222916	0.0205819	0.020088	0.0200433	0.0187828	0.0218358	0.0201838	0.0235217	0.0216436	0.0219499	0.0232718	0.0208336	0.0207232	0.0178991	0.0185062	0.0212068	0.0194782	0.0199197	0.0203127	0.0189616	0.0208683	0.0194644	0.0208965	0.021411	0.0221125	0.0210333	0.0205358	0.0211131	0.0178184	0.0187818	0.0189463	0.0221916	0.0183179	0.0225738	0.0205562	0.0207796	0.024673	0.0204053	0.0193794	0.0261834	0.0250778	0.0199137	0.0199421	0.0220589	0.0235183
Eurypharyngidae	0.264009	0.225276		0.0235119	0.0256974	0.0240824	0.0240217	0.0244543	0.0191328	0.0251471	0.0204725	0.0256313	0.0240916	0.0266573	0.0250743	0.0215702	0.0232966	0.021892	0.0206966	0.02189	0.0216769	0.0240599	0.0208555	0.0217301	0.0231725	0.0197441	0.0264551	0.0251965	0.0244548	0.0229975	0.0247659	0.0232082	0.0201864	0.0232543	0.0203665	0.0207791	0.0208993	0.0246334	0.0240194	0.0212977	0.027758	0.0241765	0.0218727	0.0299173	0.0274976	0.022635	0.0216299	0.0239317	0.0229864
Bathylagidae	0.274553	0.244464	0.2554		0.0201759	0.0195961	0.0202955	0.0210883	0.0181333	0.0211944	0.0201022	0.0261394	0.0212128	0.0200225	0.0212383	0.0209186	0.0205282	0.0206629	0.0181262	0.021561	0.0185237	0.0214657	0.0193562	0.0181267	0.0198834	0.0184471	0.0183027	0.0214827	0.0207437	0.0204577	0.019679	0.0221114	0.0175693	0.0190891	0.0172063	0.0217516	0.0175404	0.0219229	0.0204575	0.0201403	0.0229784	0.0207206	0.0214437	0.024911	0.0238468	0.0178722	0.0224596	0.0228833	0.023326
Argentinidae	0.270343	0.248218	0.255099	0.219384		0.0255897	0.0211704	0.0214176	0.0197826	0.0261848	0.0236739	0.0267909	0.023373	0.0232031	0.0242085	0.0222002	0.0232713	0.0219752	0.019234	0.0242005	0.0209496	0.0241213	0.0223061	0.0210244	0.0227554	0.0217196	0.0222613	0.0270427	0.0247178	0.0229067	0.0254931	0.0251068	0.0208841	0.0205762	0.0206155	0.0228914	0.0191861	0.0238282	0.0238535	0.0228066	0.0290288	0.0223341	0.0243556	0.0275267	0.0255454	0.0208228	0.0236541	0.0220273	0.024679
Synodontidae	0.271703	0.23516	0.240046	0.218279	0.2611		0.0226005	0.0220014	0.0195831	0.0226335	0.0207959	0.0272903	0.0225832	0.0208949	0.0246539	0.0225797	0.0223513	0.0237214	0.0191798	0.0245157	0.0210332	0.0212226	0.0219552	0.0200313	0.0214667	0.0190358	0.021931	0.022149	0.0238129	0.0201246	0.0204623	0.0222524	0.0164152	0.0210573	0.0185665	0.020983	0.0212204	0.0241381	0.0234199	0.0224707	0.02792	0.0234702	0.0221217	0.0256048	0.0269148	0.0214726	0.0242862	0.0257947	0.0246443
Trachichthydae	0.258277	0.223039	0.238996	0.216901	0.201176	0.225322		0.0184701	0.0185491	0.0232313	0.021162	0.0268092	0.0230515	0.0229963	0.0235292	0.0237588	0.024029	0.0217924	0.0185538	0.0208194	0.019163	0.0219527	0.020868	0.0205137	0.0205281	0.0201597	0.0222178	0.0250213	0.0235543	0.0198924	0.0219217	0.0225733	0.0180358	0.0188257	0.018376	0.0225853	0.0190108	0.0229897	0.0208526	0.0210678	0.0266022	0.0227384	0.0215574	0.0232456	0.0252255	0.0195416	0.0237972	0.0239962	0.0246458
Berycidae	0.255459	0.238871	0.241957	0.231982	0.221742	0.214174	0.170214		0.019142	0.0235427	0.0219748	0.0282899	0.0227372	0.0214116	0.0238106	0.0234427	0.0227896	0.021932	0.0178006	0.0222218	0.019309	0.0222379	0.0217799	0.0194587	0.0216219	0.0205649	0.0226331	0.0246365	0.0223126	0.0202789	0.0193577	0.0217012	0.0188303	0.0201695	0.0184644	0.0227672	0.0197159	0.0231959	0.0219851	0.0224956	0.0261222	0.0242067	0.0209501	0.0241958	0.0278751	0.0203428	0.0237156	0.0230634	0.0238083
Macrouridae	0.27789	0.260977	0.258476	0.258263	0.261703	0.265047	0.249629	0.262714		0.0193553	0.0172965	0.0202941	0.0189761	0.0205672	0.0203191	0.0182536	0.0188238	0.0196521	0.0182047	0.0196097	0.0190389	0.0184939	0.0181783	0.0194597	0.0187452	0.0184132	0.019438	0.0217093	0.0190489	0.0188046	0.0199072	0.0201384	0.0184516	0.0185675	0.0186342	0.0200225	0.0186197	0.0211255	0.0166023	0.0168668	0.0218994	0.0179769	0.0202431	0.0218782	0.020886	0.0191226	0.0192548	0.0191062	0.0194721
Merluccidae	0.26202	0.251575	0.262483	0.237599	0.255652	0.228199	0.225145	0.238045	0.25009		0.0189753	0.0251341	0.0258334	0.026018	0.0260912	0.0222036	0.0229279	0.0232439	0.0191298	0.0233721	0.0212868	0.0221351	0.0227519	0.0231592	0.0225188	0.0208336	0.022331	0.0266979	0.0254287	0.0225146	0.0212853	0.0234617	0.0190806	0.0216904	0.0197363	0.0253339	0.0193426	0.0231399	0.0219264	0.0231519	0.02773	0.0236867	0.0230407	0.0303354	0.0257393	0.0214236	0.0263498	0.0240731	0.0269029
Moridae	0.270644	0.24508	0.221802	0.252001	0.269418	0.231944	0.247005	0.251367	0.23698	0.202246		0.0221201	0.0211617	0.0236046	0.0229368	0.0217172	0.0224359	0.0204702	0.0188286	0.0216128	0.0190579	0.0199524	0.020378	0.0182853	0.0205316	0.0180024	0.021295	0.0231855	0.0212894	0.020401	0.0195572	0.0220983	0.0193923	0.0212821	0.0190782	0.0194574	0.0196304	0.0201682	0.019935	0.0195553	0.0245938	0.0203695	0.0219025	0.0243069	0.023315	0.0194881	0.0208864	0.0240925	0.0216521
Phycidae	0.302781	0.26441	0.262039	0.299726	0.274284	0.287403	0.28482	0.296188	0.264336	0.235928	0.242818		0.0248703	0.0284832	0.0289018	0.0242172	0.026704	0.0245888	0.0236257	0.027234	0.0247093	0.0262344	0.0256058	0.0252024	0.0262257	0.0226431	0.0276817	0.0291824	0.0254376	0.0266167	0.0278407	0.0256529	0.0243009	0.022393	0.0220318	0.0248589	0.0237251	0.0273387	0.0239162	0.0260528	0.0277923	0.0238705	0.0260454	0.0286158	0.0272424	0.0239666	0.0268687	0.0240771	0.0264856
Malacanthidae	0.291434	0.246803	0.234486	0.245276	0.232977	0.227408	0.237548	0.231027	0.258746	0.275878	0.229457	0.255646		0.0243238	0.0229035	0.0247843	0.0231595	0.0238102	0.0195288	0.0257699	0.0214373	0.0213656	0.0207485	0.0219854	0.0230037	0.0195472	0.0230428	0.0236136	0.0234987	0.0215395	0.0236783	0.0221741	0.0200272	0.0213778	0.0198874	0.0228785	0.0217518	0.0248254	0.0215262	0.0204991	0.0277143	0.0238065	0.0245354	0.0245221	0.0248906	0.0223275	0.0231727	0.0250887	0.022721
Lophiidae	0.279174	0.255784	0.268569	0.218111	0.229425	0.199665	0.2308	0.211974	0.270877	0.266205	0.259901	0.312502	0.251775		0.0229133	0.0226966	0.0237106	0.0225502	0.0207774	0.024793	0.0202893	0.0227832	0.0207331	0.020727	0.0223509	0.0207618	0.0198384	0.0248463	0.0250145	0.0217952	0.0212621	0.0251747	0.0188172	0.0204777	0.0193481	0.0260674	0.0201339	0.0246457	0.023326	0.0231771	0.026565	0.0224111	0.0228074	0.0253608	0.0278426	0.0226174	0.0253211	0.0249772	0.0261193
Ogcocephalidae	0.292323	0.271054	0.261483	0.248942	0.253782	0.272484	0.256452	0.242891	0.275936	0.281564	0.265824	0.316831	0.238775	0.239252		0.0253742	0.0229462	0.0225621	0.0198534	0.0237054	0.0219595	0.0227578	0.0223018	0.0217433	0.0228549	0.0224116	0.0232867	0.0265098	0.0230484	0.0225074	0.0232433	0.0243769	0.0202416	0.0207728	0.0197129	0.0224767	0.020093	0.0246558	0.024658	0.022396	0.0269614	0.0220581	0.024158	0.0260973	0.026818	0.0212817	0.0235467	0.0252701	0.0263355
Neoscopelidae	0.280292	0.237266	0.21238	0.229774	0.213881	0.22376	0.235282	0.23553	0.248903	0.214913	0.242265	0.244005	0.254974	0.236162	0.267792		0.0216786	0.0227375	0.0194371	0.0217468	0.0203225	0.0229814	0.0217103	0.0212658	0.0231451	0.0193255	0.0226443	0.0248363	0.0220435	0.0212258	0.0235561	0.0239324	0.0191117	0.020102	0.0186436	0.0221412	0.0190204	0.0242754	0.0219478	0.0213386	0.0242976	0.0221957	0.0215002	0.0264564	0.0250485	0.0203268	0.0240438	0.0234089	0.025794
Myctophidae	0.273682	0.24366	0.234923	0.229492	0.241086	0.238131	0.248818	0.23782	0.25166	0.227742	0.260613	0.279061	0.239076	0.243215	0.232898	0.217437		0.0218916	0.0180445	0.0226621	0.020446	0.0229351	0.0216946	0.0232735	0.0206668	0.0211669	0.02347	0.0239796	0.0210985	0.0227015	0.0230321	0.0233158	0.0194774	0.0208896	0.0195263	0.0248822	0.0195678	0.0246662	0.0226734	0.0239868	0.0288458	0.0228828	0.0229394	0.0289708	0.0275001	0.0198682	0.0231485	0.0247101	0.0248032
Halosauridae	0.250629	0.207115	0.232468	0.248834	0.238163	0.275633	0.237478	0.250869	0.272324	0.2442	0.240312	0.262745	0.269174	0.245321	0.249284	0.258708	0.234589		0.017605	0.0210401	0.0202557	0.0218953	0.0203204	0.0199581	0.0214844	0.0197761	0.0209694	0.0240038	0.0226477	0.0223996	0.0222363	0.0233215	0.018951	0.0200563	0.017655	0.0216112	0.0180947	0.0243047	0.0234354	0.0208104	0.0250277	0.0216656	0.0204204	0.0259597	0.0240035	0.0191423	0.0216417	0.0227757	0.0226674
Ophidiidae	0.266753	0.26115	0.26335	0.24512	0.239414	0.242649	0.236196	0.227322	0.275441	0.245122	0.254142	0.303738	0.252978	0.257425	0.260001	0.252142	0.235493	0.242619		0.0181979	0.0178541	0.0179958	0.0188017	0.0180489	0.0177191	0.0177978	0.0183263	0.0205548	0.0197955	0.0180894	0.0177236	0.0188844	0.0173043	0.0187896	0.017013	0.0207103	0.0182977	0.0204438	0.0189275	0.018481	0.0228844	0.0194147	0.0197737	0.0217653	0.0226815	0.017981	0.0205957	0.0202869	0.0208308
Acanthonidae	0.281133	0.249852	0.215391	0.249468	0.24914	0.268725	0.199661	0.231402	0.270737	0.235718	0.244815	0.287254	0.266526	0.262861	0.251634	0.21609	0.239998	0.23107	0.231648		0.0214884	0.0223928	0.0217657	0.0203075	0.0224769	0.0205514	0.0238102	0.0232445	0.022944	0.0236218	0.0213369	0.0229973	0.0201427	0.0211406	0.019765	0.0219074	0.020311	0.026255	0.0226555	0.0234432	0.0246402	0.0218026	0.022317	0.0274336	0.0260935	0.0211531	0.0244351	0.0230662	0.0242087
Bythitidae	0.264804	0.239295	0.242117	0.221967	0.225448	0.230985	0.200163	0.217029	0.264005	0.229793	0.225575	0.27098	0.243257	0.220075	0.248505	0.225843	0.227	0.242032	0.237271	0.242099		0.0202788	0.0183808	0.018791	0.0203831	0.019528	0.0187511	0.0226911	0.0222622	0.0193263	0.0214005	0.0220051	0.0182996	0.0196289	0.0180994	0.0222149	0.0184803	0.0211679	0.0202527	0.0203196	0.025684	0.0204012	0.0210258	0.02353	0.0248524	0.0193663	0.0214222	0.0233048	0.0223691
Carapidae	0.259523	0.231334	0.256355	0.248785	0.250032	0.210777	0.229496	0.238723	0.255016	0.222457	0.222683	0.272285	0.224815	0.229747	0.24388	0.243848	0.238779	0.240691	0.234234	0.24005	0.229874		0.0211053	0.0201386	0.020989	0.0192658	0.0249476	0.0240804	0.023286	0.0217022	0.0207099	0.0210281	0.0185398	0.0198059	0.01905	0.0229395	0.0201823	0.0219643	0.019938	0.0205113	0.0229947	0.0207023	0.0228834	0.0273612	0.0241992	0.0226644	0.022481	0.0246462	0.0252169
Acropomatidae	0.267114	0.251591	0.228073	0.232843	0.238255	0.243048	0.226122	0.242074	0.256453	0.257305	0.246259	0.287591	0.229811	0.233877	0.254871	0.241537	0.248784	0.235289	0.259536	0.241754	0.21762	0.243123		0.0186399	0.0209182	0.0181336	0.0194865	0.0234105	0.0201234	0.0188174	0.0210609	0.0229043	0.0179977	0.0195093	0.0183109	0.0215611	0.0189247	0.0212994	0.0205928	0.0198656	0.0258943	0.0210148	0.0208927	0.0224129	0.0252038	0.0190018	0.0220612	0.0218135	0.0218921
Peristediidae	0.256086	0.230106	0.237246	0.209569	0.20994	0.215638	0.216403	0.208398	0.271539	0.25529	0.218713	0.277302	0.237732	0.220545	0.242872	0.232044	0.2579	0.231102	0.239444	0.219028	0.220111	0.219777	0.218678		0.019081	0.0194564	0.0206751	0.0223961	0.02112	0.0192802	0.0186447	0.0213708	0.0168682	0.0194309	0.0173505	0.0203748	0.0191616	0.0205483	0.020791	0.020218	0.0241017	0.0211769	0.0198615	0.0230697	0.0242713	0.0196667	0.02114	0.0221037	0.0225563
Setarchidae	0.248445	0.24062	0.221814	0.21323	0.22274	0.20908	0.199221	0.213016	0.25614	0.228136	0.225126	0.277673	0.23061	0.220879	0.242108	0.235106	0.209339	0.242845	0.228448	0.232411	0.216725	0.212391	0.222216	0.196973		0.0186616	0.0201475	0.0231919	0.0230411	0.0203734	0.0186296	0.0230398	0.0166901	0.0193274	0.0180291	0.0233465	0.0184646	0.0217326	0.0229288	0.0215809	0.026895	0.0240988	0.0224327	0.0255657	0.0256493	0.0187308	0.0226804	0.0232357	0.0234998
Scorpaenidae	0.268569	0.237203	0.219961	0.227941	0.233244	0.198816	0.211785	0.226828	0.254553	0.223887	0.211454	0.259003	0.215719	0.222135	0.254696	0.206977	0.23707	0.241929	0.237389	0.224041	0.22718	0.211729	0.212081	0.218761	0.196877		0.0195085	0.0215208	0.0202656	0.018668	0.0187846	0.0219016	0.0167883	0.0181568	0.0169959	0.0203563	0.0180254	0.0208609	0.0193123	0.0191747	0.0237222	0.0209887	0.0204359	0.0232397	0.0241339	0.0183737	0.020548	0.022439	0.0222905
Bembropidae	0.239981	0.237315	0.262534	0.1994	0.213634	0.228187	0.218382	0.234947	0.256575	0.224033	0.238346	0.296087	0.223615	0.189429	0.245873	0.22542	0.237518	0.230632	0.236094	0.242539	0.198139	0.264593	0.211157	0.214098	0.189802	0.199725		0.0229769	0.0230392	0.0206723	0.0219277	0.0270149	0.0180451	0.0189642	0.0175064	0.0248231	0.0182187	0.0253219	0.0228203	0.0220944	0.0284728	0.0236011	0.0232837	0.0264683	0.0258784	0.0197193	0.0235833	0.02524	0.0263161
Bothidae	0.323357	0.263658	0.259943	0.250318	0.284947	0.222846	0.258905	0.264102	0.298928	0.294232	0.278984	0.30442	0.259358	0.266224	0.299028	0.275765	0.267517	0.279002	0.273117	0.244876	0.264182	0.25342	0.282809	0.250484	0.244391	0.245224	0.245814		0.0243735	0.025317	0.0227395	0.0255416	0.0197004	0.0228629	0.0204594	0.0235578	0.0208653	0.0254557	0.025202	0.0223476	0.0277204	0.0242061	0.0223587	0.0259431	0.030714	0.0216526	0.0246034	0.0270019	0.0287676
Paralichthydae	0.271234	0.259441	0.236933	0.24968	0.253631	0.260205	0.247274	0.238516	0.258588	0.264331	0.243266	0.261656	0.249522	0.262819	0.254511	0.224761	0.206575	0.252598	0.261308	0.247902	0.261867	0.245624	0.225308	0.23763	0.226901	0.230752	0.237864	0.255075		0.0243278	0.022468	0.0256657	0.0201958	0.0211989	0.0192402	0.0218401	0.0189914	0.0250954	0.0228321	0.0227754	0.0282597	0.0235631	0.0240183	0.0268899	0.027024	0.0204246	0.0222657	0.0231727	0.0258676
Polymixiidae	0.275374	0.239666	0.235576	0.227044	0.222656	0.196438	0.190897	0.191969	0.257893	0.223036	0.228133	0.281829	0.222713	0.219074	0.228757	0.213525	0.239127	0.240628	0.236602	0.250924	0.208372	0.22487	0.199719	0.210056	0.211721	0.196546	0.202821	0.273818	0.25993		0.0204402	0.0231819	0.0171163	0.0198434	0.0188976	0.0216883	0.0202327	0.0210781	0.0235085	0.0217778	0.0256714	0.0237327	0.0209925	0.0235962	0.0248884	0.0205942	0.0237287	0.025674	0.0222107
Ariommatidae	0.253684	0.234429	0.232182	0.219622	0.256424	0.203968	0.21863	0.19038	0.271273	0.210747	0.217727	0.288315	0.244472	0.203647	0.228082	0.245967	0.231633	0.236298	0.227444	0.212284	0.236588	0.208782	0.223084	0.192175	0.167751	0.206813	0.214634	0.237015	0.232561	0.211589		0.0214006	0.0148699	0.0191985	0.0181031	0.0227432	0.0196837	0.0233238	0.0219148	0.0211268	0.0265957	0.0233227	0.0213104	0.0262106	0.028493	0.0207644	0.0238825	0.0255034	0.0232504
Chiasmodontidae	0.27856	0.244141	0.230197	0.24723	0.263715	0.219273	0.217187	0.220764	0.273725	0.236807	0.247123	0.262755	0.228851	0.252	0.243716	0.241745	0.241429	0.258325	0.239575	0.236282	0.237947	0.213291	0.249079	0.227646	0.224265	0.226048	0.284349	0.271372	0.268359	0.23731	0.196217		0.0184166	0.0220985	0.0204403	0.0223091	0.0218492	0.0236522	0.0224942	0.0235861	0.0261651	0.0222853	0.023211	0.026772	0.0265152	0.0214702	0.0223898	0.0251654	0.0226466
Gempylidae	0.259034	0.224942	0.232411	0.223999	0.240194	0.192521	0.212991	0.220485	0.269284	0.222289	0.245916	0.289848	0.242965	0.220363	0.246835	0.224085	0.231713	0.240032	0.24461	0.237535	0.22655	0.226818	0.229005	0.216294	0.198398	0.215288	0.214717	0.238856	0.242909	0.202682	0.170645	0.215865		0.0169113	0.0171489	0.0207491	0.0183425	0.0187788	0.019285	0.0194578	0.0244637	0.0204332	0.0194011	0.023381	0.02399	0.0184964	0.0198037	0.0218243	0.0209219
Trichiuridae	0.268102	0.235099	0.265121	0.236017	0.237839	0.237118	0.216842	0.233968	0.265811	0.24998	0.263338	0.270243	0.250738	0.233503	0.255135	0.233496	0.246344	0.254404	0.257519	0.255447	0.238861	0.233721	0.241657	0.234118	0.227768	0.219838	0.21194	0.281435	0.256164	0.230639	0.219154	0.247962	0.221209		0.0180241	0.0221767	0.0182466	0.0207776	0.0202404	0.0188936	0.023321	0.0197387	0.020769	0.0225747	0.0237628	0.0187838	0.0230147	0.0213684	0.0220984
Stomiidae	0.266044	0.260122	0.265325	0.238334	0.263877	0.244598	0.235489	0.248517	0.27841	0.253382	0.262765	0.284812	0.2686	0.25223	0.263391	0.245592	0.256187	0.243682	0.253	0.262438	0.246551	0.2542	0.255186	0.238797	0.235187	0.23616	0.229312	0.283396	0.255879	0.24868	0.243916	0.264031	0.248819	0.254248		0.0195973	0.0181541	0.0208645	0.0192162	0.0192806	0.0232267	0.0203092	0.020578	0.021245	0.0225866	0.0178226	0.0210942	0.0193087	0.0216999
Sternoptychidae	0.315299	0.289176	0.251206	0.287762	0.28423	0.255617	0.268145	0.275048	0.287887	0.31341	0.257735	0.303706	0.275041	0.31159	0.285135	0.264581	0.310296	0.27515	0.290416	0.280405	0.284289	0.283547	0.281545	0.266917	0.286879	0.267076	0.303034	0.290761	0.272543	0.270252	0.282909	0.270857	0.279804	0.296753	0.279317		0.0212856	0.0231748	0.0231356	0.021828	0.0248079	0.0223081	0.0234193	0.0244892	0.0250277	0.0199211	0.022408	0.0232178	0.0219678
Gonostomatidae	0.279602	0.253178	0.268829	0.242746	0.249508	0.268067	0.249095	0.260658	0.277457	0.250825	0.270662	0.298531	0.279286	0.259198	0.26825	0.248032	0.25857	0.244278	0.27006	0.267101	0.246713	0.271078	0.259273	0.263929	0.239235	0.249854	0.238052	0.283876	0.249026	0.263755	0.257837	0.276571	0.256575	0.257945	0.26479	0.295531		0.0211697	0.0184146	0.0188313	0.0227435	0.0192301	0.0202359	0.0229013	0.024369	0.0177408	0.0205432	0.0200639	0.0227691
Centriscidae	0.301807	0.26582	0.261404	0.247494	0.238322	0.242225	0.227048	0.232689	0.285869	0.229435	0.232099	0.294375	0.261999	0.243874	0.258742	0.251077	0.250241	0.268807	0.253203	0.273782	0.2255	0.22207	0.241307	0.216192	0.205024	0.232178	0.26056	0.269091	0.260554	0.214568	0.245552	0.242205	0.228898	0.249701	0.269475	0.283538	0.273154		0.0243641	0.022656	0.0263963	0.0242009	0.0238862	0.0284231	0.0271491	0.0216552	0.0246239	0.0255143	0.0247906
Grammicolepididae	0.250078	0.237275	0.248506	0.234015	0.233911	0.244622	0.212507	0.222925	0.225491	0.215349	0.223255	0.245579	0.219426	0.244264	0.263202	0.226215	0.230854	0.258948	0.248745	0.243499	0.229757	0.194587	0.237576	0.221832	0.230403	0.210858	0.225081	0.271968	0.234378	0.244436	0.225055	0.232251	0.237364	0.234099	0.255172	0.286313	0.247007	0.260364		0.0167703	0.0221727	0.0174823	0.0231633	0.0245787	0.0232513	0.0216076	0.0228687	0.0232004	0.0245576
Oreosomatidae	0.26122	0.242473	0.216659	0.226449	0.220624	0.219038	0.198114	0.235561	0.229705	0.225679	0.215073	0.270794	0.205056	0.230866	0.242933	0.207436	0.248583	0.234431	0.239491	0.247593	0.224306	0.202299	0.22626	0.225093	0.215246	0.207081	0.210507	0.229053	0.241464	0.219708	0.208552	0.244353	0.233238	0.22351	0.255143	0.260628	0.251312	0.238977	0.138573		0.0221683	0.0169169	0.0227591	0.0247493	0.022542	0.0204331	0.0232145	0.0231098	0.0225752
Zeidae	0.324776	0.276953	0.274511	0.238179	0.274902	0.267554	0.258066	0.26218	0.27396	0.261104	0.256752	0.264847	0.267028	0.258145	0.266415	0.228027	0.282322	0.257506	0.276931	0.237227	0.273182	0.210325	0.283045	0.254436	0.268146	0.25053	0.285271	0.267729	0.291481	0.252213	0.254574	0.248155	0.275962	0.262029	0.289879	0.279108	0.274867	0.255583	0.192068	0.182948		0.0220334	0.0255333	0.0293647	0.0281572	0.0257178	0.0304936	0.0268439	0.0284682
Zeniontidae	0.254011	0.219118	0.233207	0.236086	0.206007	0.231772	0.219546	0.243434	0.238709	0.226077	0.220704	0.230349	0.234828	0.224772	0.219535	0.211779	0.226651	0.225339	0.251635	0.223107	0.222294	0.20612	0.223074	0.231703	0.24203	0.227997	0.223201	0.261968	0.234817	0.22789	0.231613	0.216354	0.229816	0.222905	0.262523	0.270952	0.245902	0.247829	0.151869	0.141014	0.184865		0.0225887	0.0251543	0.0257298	0.0216858	0.0224649	0.0246863	0.0256369
Nemichthydae	0.295541	0.236954	0.243088	0.261231	0.27299	0.248834	0.2445	0.237515	0.27829	0.253096	0.260813	0.310102	0.288884	0.257816	0.277941	0.2408	0.263712	0.240781	0.262468	0.255582	0.258146	0.270974	0.249517	0.2383	0.254134	0.248585	0.265779	0.26492	0.282312	0.239741	0.240181	0.268173	0.241805	0.262494	0.278486	0.303397	0.271806	0.27234	0.271698	0.267754	0.286927	0.259096		0.0240409	0.0266333	0.0222956	0.0221978	0.0241513	0.0247079
Serranidae	0.262955	0.260539	0.265257	0.247894	0.255601	0.227754	0.203406	0.209355	0.263519	0.281648	0.250427	0.261736	0.216434	0.227603	0.2349	0.236064	0.273563	0.244333	0.249172	0.250804	0.222894	0.25379	0.214035	0.222473	0.224038	0.221663	0.233874	0.239766	0.250009	0.211963	0.241292	0.242891	0.244746	0.240862	0.251395	0.271221	0.264076	0.268627	0.225371	0.227774	0.248619	0.225078	0.238601		0.0315846	0.0234202	0.0277438	0.0262891	0.0272419
Bregmacetoridae	0.315611	0.308494	0.306583	0.28943	0.298754	0.316781	0.286032	0.328869	0.290283	0.280221	0.269292	0.286533	0.2784	0.321651	0.318224	0.286816	0.316235	0.284809	0.312506	0.300181	0.29369	0.275905	0.303537	0.282602	0.285036	0.2894	0.288577	0.354399	0.313174	0.287643	0.318274	0.296454	0.311563	0.309536	0.31496	0.323531	0.341188	0.300435	0.246346	0.237811	0.291872	0.285239	0.320827	0.336774		0.0248829	0.0275812	0.026335	0.026054
Chlorophitalmidae	0.276765	0.254061	0.25765	0.230155	0.238197	0.251844	0.219728	0.234468	0.275395	0.246492	0.245865	0.289117	0.266868	0.256899	0.257957	0.229128	0.234764	0.231459	0.249095	0.247052	0.241824	0.269443	0.235154	0.235977	0.218812	0.231851	0.229094	0.264815	0.24057	0.238532	0.242074	0.246255	0.241942	0.243853	0.250043	0.263165	0.246682	0.241786	0.252337	0.230997	0.27867	0.253347	0.280127	0.251343	0.310858		0.0218331	0.0198608	0.0227702
Cyematidae	0.282291	0.22504	0.20194	0.264945	0.240555	0.254944	0.248644	0.247214	0.263061	0.279349	0.233676	0.2644	0.228689	0.26385	0.249499	0.255886	0.234764	0.234135	0.261107	0.26298	0.238063	0.235751	0.25418	0.231502	0.225367	0.216967	0.233948	0.267281	0.219839	0.254697	0.244979	0.230686	0.240856	0.267837	0.278554	0.274524	0.272146	0.255389	0.242622	0.246449	0.301788	0.225641	0.257581	0.26423	0.316278	0.260219		0.0250576	0.0244247
Paralepididae	0.274006	0.24868	0.248496	0.259236	0.231592	0.268884	0.246836	0.249502	0.250443	0.246529	0.278128	0.24847	0.26432	0.265773	0.269867	0.240067	0.251387	0.247336	0.263483	0.24303	0.254449	0.263171	0.243491	0.248479	0.241019	0.253282	0.257084	0.293614	0.23216	0.26698	0.274371	0.256609	0.258419	0.247362	0.251587	0.285558	0.250213	0.269344	0.232753	0.228453	0.274935	0.24367	0.278672	0.239878	0.299349	0.226147	0.269717		0.0241759
Callionymidae	0.28135	0.273149	0.236071	0.267313	0.263189	0.248857	0.251678	0.249254	0.263198	0.27328	0.235882	0.272873	0.235605	0.273854	0.284549	0.259348	0.252597	0.255864	0.268585	0.257759	0.241507	0.263544	0.243172	0.246385	0.24415	0.250709	0.268359	0.316076	0.272454	0.226166	0.235886	0.239941	0.255715	0.259017	0.286012	0.269169	0.298537	0.259996	0.264421	0.23824	0.287982	0.26485	0.294671	0.249296	0.28151	0.261315	0.251715	0.245564

## Sheet: Caption
Table. Estimates of Evolutionary Divergence over Sequence Pairs between Groups
The number of base substitutions per site from averaging over all sequence pairs between groups are shown. Standard error estimate(s) are shown above the diagonal. Analyses were conducted using the Kimura 2-parameter model [1]. The analytical procedure encompassed 171 coding nucleotide sequences using 1st, 2nd, 3rd, and non-coding positions. The pairwise deletion option was applied to all ambiguo…
1. Kimura M. (1980). A simple method for estimating evolutionary rate of base substitutions through comparative studies of nucleotide sequences. Journal of Molecular Evolution 16:111-120.
2. Kumar S., Stecher G., Suleski M., Sanderford M., Sharma S., and Tamura K. (2024). Molecular Evolutionary Genetics Analysis Version 12 for adaptive and green computing. Molecular Biology and Evolution 41:1-9.
Disclaimer: While every effort has been made to ensure the accuracy of the caption, it is provided "as is" without warranty of any kind. Users are advised to thoroughly review the caption before its use for any purpose and report any errors or issues to the authors at www.megasoftware.net. The authors and their employers disclaim any liability for damages, including but not limited to special or …
