# Supplementary material for: Molecular diversity of deep-sea fishes (Actinopterygii: Teleostei) in the western South Atlantic: A high diversity and new findings revealed by DNA barcoding
Source: PLoS One. 2026 Jul 14;21(7):e0347925. doi: 10.1371/journal.pone.0347925 (PMC13367907; doi:10.1371/journal.pone.0347925)
Supplement: S5 Table — (XLSX) [file pone.0347925.s005.xlsx]

## Sheet: MatrixOutput
	Alepocephaliformes	Anguilliformes	Argentiniformes	Aulopiformes	Beryciformes	Gadiformes	Acanthuriformes	Lophiiformes	Myctophiformes	Notacanthiformes	Ophidiiformes	Pempheriformes	Perciformes	Pleuronectiformes	Polymixiiformes	Scombriformes	Stomiiformes	Syngnathiformes	Zeiformes
Alepocephaliformes
Anguilliformes	0.28162
Argentiniformes	0.272448	0.2495
Aulopiformes	0.274188	0.248853	0.238629
Beryciformes	0.256398	0.235481	0.220921	0.2287
Gadiformes	0.278564	0.261237	0.262227	0.263541	0.259487
Acanthuriformes	0.291434	0.249788	0.239127	0.250574	0.2332	0.255342
Lophiiformes	0.283557	0.261475	0.232966	0.245903	0.22797	0.275143	0.247442
Myctophiformes	0.277648	0.240349	0.227212	0.233275	0.237863	0.250099	0.248615	0.243933
Notacanthiformes	0.250629	0.213766	0.243499	0.252304	0.246405	0.264635	0.269174	0.246642	0.24906
Ophidiiformes	0.26682	0.257766	0.242216	0.249527	0.228299	0.269438	0.250321	0.253109	0.240842	0.242372
Pempheriformes	0.267114	0.250198	0.235549	0.239979	0.236757	0.258526	0.229811	0.240875	0.244436	0.235289	0.251167
Perciformes	0.257262	0.237804	0.220457	0.227527	0.214849	0.255502	0.227214	0.227737	0.232501	0.23735	0.233563	0.216416
Pleuronectiformes	0.288608	0.260285	0.256981	0.249091	0.248413	0.271443	0.2528	0.265752	0.235813	0.261399	0.261739	0.244475	0.238814
Polymixiiformes	0.275374	0.240282	0.22485	0.227384	0.191611	0.253035	0.222713	0.222302	0.223766	0.240628	0.234151	0.199719	0.20619	0.264559
Scombriformes	0.263548	0.236413	0.237045	0.234608	0.219367	0.264837	0.245279	0.232762	0.235317	0.246923	0.243861	0.234963	0.219064	0.252219	0.218701
Stomiiformes	0.279284	0.266771	0.256839	0.253406	0.253046	0.278507	0.27256	0.266881	0.257042	0.250125	0.264119	0.261479	0.248906	0.266662	0.256763	0.260425
Syngnathiformes	0.294988	0.26791	0.250356	0.249376	0.237227	0.269357	0.253201	0.25836	0.252711	0.264493	0.253338	0.241929	0.234688	0.271265	0.218434	0.245124	0.277396
Zeiformes	0.272521	0.247525	0.233772	0.246824	0.234703	0.240596	0.231585	0.242348	0.229859	0.244056	0.248075	0.242489	0.231914	0.252917	0.236062	0.237478	0.264667	0.255083

## Sheet: Caption
Table. Estimates of Evolutionary Divergence over Sequence Pairs between Groups
The number of base substitutions per site from averaging over all sequence pairs between groups are shown. Standard error estimate(s) are shown above the diagonal. Analyses were conducted using the Kimura 2-parameter model [1]. This analysis involved 172 nucleotide sequences. Codon positions included were 1st+2nd+3rd+Noncoding. All ambiguous positions were removed for each sequence pair (pairwise…
1. Kimura M. (1980). A simple method for estimating evolutionary rate of base substitutions through comparative studies of nucleotide sequences. Journal of Molecular Evolution 16:111-120.
2. Kumar S., Stecher G., Li M., Knyaz C., and Tamura K. (2018). MEGA X: Molecular Evolutionary Genetics Analysis across computing platforms. Molecular Biology and Evolution 35:1547-1549.
Disclaimer: Although utmost care has been taken to ensure the correctness of the caption, the caption text is provided "as is" without any warranty of any kind. Authors advise the user to carefully check the caption prior to its use for any purpose and report any errors or problems to the authors immediately (www.megasoftware.net). In no event shall the authors and their employers be liable for a…
