# Supplementary material for: Molecular diversity of deep-sea fishes (Actinopterygii: Teleostei) in the western South Atlantic: A high diversity and new findings revealed by DNA barcoding
Source: PLoS One. 2026 Jul 14;21(7):e0347925. doi: 10.1371/journal.pone.0347925 (PMC13367907; doi:10.1371/journal.pone.0347925)
Supplement: S6 Table — (XLSX) [file pone.0347925.s006.xlsx]

## Sheet: MatrixOutput
	R_attrita	R_sp_guentheri	R_eucla	R_guentheri	R_sp_antimora	R_maderensis
R_attrita		0.014164	0.0184985	0.0168756	0.0220706	0.0166811
R_sp_guentheri	0.114284		0.0180682	0.0191169	0.0232284	0.0163554
R_eucla	0.174935	0.159107		0.0206055	0.0235859	0.0207802
R_guentheri	0.149432	0.177392	0.192493		0.0237985	0.0132764
R_sp_antimora	0.237997	0.262648	0.247333	0.257856		0.0257136
R_maderensis	0.141216	0.136603	0.18547	0.0965269	0.276482

## Sheet: Caption
Table. Estimates of Evolutionary Divergence over Sequence Pairs between Groups
The number of base substitutions per site from averaging over all sequence pairs between groups are shown. Standard error estimate(s) are shown above the diagonal. Analyses were conducted using the Kimura 2-parameter model [1]. This analysis involved 20 nucleotide sequences. Codon positions included were 1st+2nd+3rd+Noncoding. All ambiguous positions were removed for each sequence pair (pairwise …
1. Kimura M. (1980). A simple method for estimating evolutionary rate of base substitutions through comparative studies of nucleotide sequences. Journal of Molecular Evolution 16:111-120.
2. Kumar S., Stecher G., Li M., Knyaz C., and Tamura K. (2018). MEGA X: Molecular Evolutionary Genetics Analysis across computing platforms. Molecular Biology and Evolution 35:1547-1549.
Disclaimer: Although utmost care has been taken to ensure the correctness of the caption, the caption text is provided "as is" without any warranty of any kind. Authors advise the user to carefully check the caption prior to its use for any purpose and report any errors or problems to the authors immediately (www.megasoftware.net). In no event shall the authors and their employers be liable for a…
