# Supplementary material for: Molecular diversity of deep-sea fishes (Actinopterygii: Teleostei) in the western South Atlantic: A high diversity and new findings revealed by DNA barcoding
Source: PLoS One. 2026 Jul 14;21(7):e0347925. doi: 10.1371/journal.pone.0347925 (PMC13367907; doi:10.1371/journal.pone.0347925)
Supplement: S8 Table — (XLSX) [file pone.0347925.s008.xlsx]

## Sheet: MatrixOutput
	M_merluccius	M_porductos/angustimanus/gayi	M_capensis	M_hubbsi	M_australis	M_bilonearis	M_paradoxus	M_albidus	M_polli	M_productus2
M_merluccius		0.0134562	0.00850564	0.0143609	0.0140412	0.0131972	0.0121202	0.0136859	0.011328	0.0141485
M_porductos/angustimanus/gayi	0.0969089		0.0142058	0.00920972	0.00812732	0.0110165	0.013156	0.008849	0.0125063	0.0093546
M_capensis	0.046621	0.109328		0.015399	0.01532	0.01489	0.0123228	0.0142256	0.0120703	0.0149577
M_hubbsi	0.108438	0.0463255	0.123663		0.00948465	0.0124698	0.013526	0.00919764	0.0134688	0.00359602
M_australis	0.102304	0.0391282	0.121872	0.0493915		0.0115048	0.0128547	0.00926699	0.0130777	0.00948559
M_bilonearis	0.0964403	0.0690104	0.114219	0.0775536	0.0725173		0.013458	0.0117403	0.0130845	0.0124897
M_paradoxus	0.0801499	0.0951242	0.0818206	0.0985311	0.0891802	0.0973171		0.0116987	0.00754972	0.0135729
M_albidus	0.0977692	0.0457481	0.112737	0.047556	0.0476345	0.0745253	0.0764134		0.0124015	0.0101155
M_polli	0.0753313	0.0905999	0.0789824	0.101857	0.0960478	0.097137	0.035611	0.0895436		0.0142155
M_productus2	0.114084	0.0543096	0.126521	0.0118737	0.0584009	0.0897305	0.108509	0.0614578	0.117416

## Sheet: Caption
Table. Estimates of Evolutionary Divergence over Sequence Pairs between Groups
The number of base substitutions per site from averaging over all sequence pairs between groups are shown. Standard error estimate(s) are shown above the diagonal. Analyses were conducted using the Kimura 2-parameter model [1]. This analysis involved 339 nucleotide sequences. Codon positions included were 1st+2nd+3rd+Noncoding. All ambiguous positions were removed for each sequence pair (pairwise…
1. Kimura M. (1980). A simple method for estimating evolutionary rate of base substitutions through comparative studies of nucleotide sequences. Journal of Molecular Evolution 16:111-120.
2. Kumar S., Stecher G., Li M., Knyaz C., and Tamura K. (2018). MEGA X: Molecular Evolutionary Genetics Analysis across computing platforms. Molecular Biology and Evolution 35:1547-1549.
Disclaimer: Although utmost care has been taken to ensure the correctness of the caption, the caption text is provided "as is" without any warranty of any kind. Authors advise the user to carefully check the caption prior to its use for any purpose and report any errors or problems to the authors immediately (www.megasoftware.net). In no event shall the authors and their employers be liable for a…
